# Supplementary material for: Elucidating the genetics of grain yield and stress-resilience in bread wheat using a large-scale genome-wide association mapping study with 55,568 lines
Source: Sci Rep. 2021 Mar 4;11:5254. doi: 10.1038/s41598-021-84308-4 (PMC7933281; doi:10.1038/s41598-021-84308-4)
Supplement: Supplementary file 12 — Supplementary Tables. [file 41598_2021_84308_MOESM12_ESM.xlsx]

## Sheet: Title
Elucidating the genetics of grain yield and stress-resilience in bread wheat using a large-scale genome-wide association mapping study with 55,568 lines
Philomin Juliana1, Ravi Prakash Singh1*, Jesse Poland2, Sandesh Shrestha2, Julio Huerta-Espino3, Velu Govindan1, Suchismita Mondal1, Leonardo Abdiel Crespo-Herrera1, Uttam Kumar4,5, Arun Kumar Joshi4,5, Thomas Payne1, Pradeep Kumar Bhati4,5, Vipin Tomar5,6, Franjel Consolacion1 and Jaime Amador Campos Serna1
1International Maize And Wheat Improvement Center (CIMMYT), Texcoco, Mexico; 2Wheat Genetics Resource Center, Department of Plant Pathology, Kansas State University, Manhattan, KS, USA; 3Campo Experimental Valle de Mexico, Instituto Nacional de Investigaciones Forestales, Agricolas y Pecuarias (INIFAP), Chapingo, Mexico; 4CIMMYT, NASC complex, New Delhi, India; 5Borlaug Institute for South Asia (…
Corresponding author: Ravi Prakash Singh, r.singh@cgiar.org

## Sheet: Table S1
Supplementary Table 1: Statistical analysis of the grain yield best linear unbiased estimates for the panels evaluated in the three stages of yield testing in Obregon, the South Asia Bread Wheat Genomic Prediction Yield Trials and the Elite Spring Wheat Yield Trials with the maximum, mean, median, minimum, range, standard deviation, standard error of the mean and variance of grain yield in differ…
Panel	Environment	Number of lines with non-missing data	Maximum	Mean	Median	Minimum	Range	Standard deviation	Standard error of the mean	Variance
Stage 1 1314	Stage 1 irrigated-bed planting	7649	8.83785	6.60488	6.63236	4.33565	4.5022	0.642611	0.00734761	0.412949
Stage 1 1415	Stage 1 irrigated-bed planting	9089	7.87	5.70707	5.74	3.26	4.61	0.579365	0.00607707	0.335664
Stage 1 1516	Stage 1 irrigated-bed planting	9501	8.8	7.02429	7.08	4.69	4.11	0.602165	0.00617775	0.362602
Stage 1 1617	Stage 1 irrigated-bed planting	9914	8.8	6.73474	6.75	3.9	4.9	0.596083	0.00598663	0.355316
Stage 1 1718	Stage 1 irrigated-bed planting	8984	8.9	7.15296	7.17	5	3.9	0.540367	0.00570104	0.291996
Stage 1 1819	Stage 1 irrigated-bed planting	8927	9.91878	7.73846	7.77916	5.45894	4.45983	0.6576	0.00695999	0.432437
Stage 2 1314	Stage 2 irrigated-bed planting	960	8.0588	6.11817	6.11863	4.64353	3.41527	0.493144	0.0159161	0.243191
Stage 2 1314	Stage 2 irrigated-flat planting	960	7.90116	6.1019	6.18426	4.0459	3.85526	0.608941	0.0196535	0.370809
Stage 2 1314	Stage 2 moderate-drought	956	6.11489	3.69932	3.70104	2.63786	3.47703	0.375334	0.0121392	0.140876
Stage 2 1314	Stage 2 severe-drought	953	4.4414	2.1119	2.1743	0.602369	3.83903	0.485772	0.0157357	0.235975
Stage 2 1314	Stage 2 early-heat	951	7.95618	6.46646	6.5009	4.46801	3.48817	0.589823	0.0191263	0.347891
Stage 2 1314	Stage 2 late-heat	946	3.32674	2.27732	2.31582	0.844693	2.48205	0.427717	0.0139063	0.182942
Stage 2 1415	Stage 2 irrigated-bed planting	1009	6.81326	5.60649	5.65409	4.02085	2.79241	0.46743	0.0147154	0.218491
Stage 2 1415	Stage 2 irrigated-flat planting	1010	6.9894	5.7253	5.74989	4.02458	2.96482	0.516487	0.0162517	0.266759
Stage 2 1415	Stage 2 moderate-drought	1003	5.45033	4.52814	4.56047	3.39015	2.06018	0.337761	0.010665	0.114083
Stage 2 1415	Stage 2 severe-drought	1010	3.88537	2.72576	2.71464	1.62763	2.25773	0.341288	0.0107389	0.116477
Stage 2 1415	Stage 2 early-heat	997	8.2295	6.08012	6.15807	3.87969	4.34981	0.660599	0.0209214	0.436391
Stage 2 1415	Stage 2 late-heat	1008	5.47034	3.82356	3.85121	2.03466	3.43568	0.525305	0.0165455	0.275945
Stage 2 1516	Stage 2 irrigated-bed planting	1052	8.31604	7.15194	7.15968	5.91172	2.40432	0.369702	0.0113984	0.13668
Stage 2 1516	Stage 2 irrigated-flat planting	1049	8.5542	6.9824	6.99812	5.37835	3.17585	0.47158	0.0145602	0.222388
Stage 2 1516	Stage 2 moderate-drought	1045	4.10033	3.284	3.31165	2.24584	1.85449	0.30265	0.0093623	0.091597
Stage 2 1516	Stage 2 severe-drought	1052	2.76551	1.63765	1.72787	0.105894	2.65962	0.464443	0.0143194	0.215707
Stage 2 1617	Stage 2 irrigated-bed planting	1038	7.70924	6.50788	6.54507	4.93258	2.77666	0.467499	0.0145105	0.218555
Stage 2 1617	Stage 2 irrigated-flat planting	1031	7.69838	6.3083	6.3842	4.18849	3.50989	0.60714	0.0189086	0.368619
Stage 2 1617	Stage 2 moderate-drought	1037	5.82212	4.83826	4.87648	3.57171	2.2504	0.376292	0.0116852	0.141595
Stage 2 1617	Stage 2 severe-drought	1032	4.81136	3.96441	3.99502	2.87881	1.93255	0.310604	0.00966869	0.096475
Stage 2 1617	Stage 2 early-heat	1033	7.99395	6.2781	6.30022	4.14594	3.84801	0.64008	0.0199152	0.409703
Stage 2 1617	Stage 2 late-heat	1038	3.75843	2.62776	2.6544	1.09953	2.6589	0.444247	0.0137888	0.197355
Stage 2 1718	Stage 2 irrigated-bed planting	1092	8.47324	7.22929	7.24564	5.51243	2.96081	0.410221	0.0124139	0.168281
Stage 2 1718	Stage 2 irrigated-flat planting	1092	8.30797	6.87283	6.89307	5.45752	2.85045	0.3995	0.0120894	0.159601
Stage 2 1718	Stage 2 moderate-drought	1092	5.54948	4.78934	4.79958	3.68899	1.8605	0.267074	0.00808202	0.0713285
Stage 2 1718	Stage 2 severe-drought	1092	3.57852	2.34289	2.37825	0.553359	3.02516	0.496712	0.0150312	0.246722
Stage 2 1718	Stage 2 early-heat	1092	7.85862	6.33628	6.37018	3.58739	4.27123	0.471956	0.014282	0.222743
Stage 2 1718	Stage 2 late-heat	1092	4.18688	2.59024	2.57818	0.603782	3.5831	0.551354	0.0166847	0.303991
Stage 2 1819	Stage 2 irrigated-bed planting	1078	8.98704	7.61428	7.63948	5.99708	2.98996	0.420663	0.0128122	0.176958
Stage 2 1819	Stage 2 irrigated-flat planting	1078	8.948	7.66551	7.69081	6.35219	2.59581	0.451906	0.0137638	0.204219
Stage 2 1819	Stage 2 moderate-drought	1078	7.03194	5.6485	5.66153	4.25965	2.77229	0.377449	0.011496	0.142467
Stage 2 1819	Stage 2 severe-drought	1078	4.78659	3.92287	3.95291	2.72413	2.06247	0.313501	0.00954838	0.0982829
Stage 2 1819	Stage 2 early-heat	1078	8.47913	6.77809	6.81704	4.19742	4.28171	0.648455	0.0197502	0.420494
Stage 3 1415	Stage 3 irrigated-bed planting	261	7.2568	5.71455	5.71956	4.29595	2.96085	0.588296	0.0364146	0.346092
Stage 3 1415	Stage 3 severe-drought	260	3.93762	3.10543	3.12996	2.3223	1.61532	0.290171	0.0179957	0.0841994
Stage 3 1415	Stage 3 late-heat	261	5.47249	3.80103	3.84561	2.17274	3.29976	0.503416	0.0311607	0.253428
Stage 3 1516	Stage 3 irrigated-bed planting	263	8.34397	7.40973	7.42095	6.19926	2.1447	0.354683	0.0218707	0.1258
Stage 3 1516	Stage 3 severe-drought	262	2.52428	1.81505	1.81708	1.14117	1.38311	0.236094	0.0145859	0.0557404
Stage 3 1516	Stage 3 late-heat	263	5.72549	4.75738	4.76878	3.60198	2.12351	0.353956	0.0218259	0.125285
Stage 3 1617	Stage 3 irrigated-bed planting	272	7.89222	7.0352	7.05925	5.82858	2.06364	0.382651	0.0232016	0.146422
Stage 3 1617	Stage 3 severe-drought	271	4.76513	3.92436	3.96611	2.93019	1.83494	0.292284	0.017755	0.0854298
Stage 3 1617	Stage 3 late-heat	272	3.06692	2.14578	2.14131	1.23373	1.8332	0.294391	0.0178501	0.086666
Stage 3 1718	Stage 3 irrigated-bed planting	264	8.57043	7.73711	7.76756	6.40895	2.16148	0.399947	0.024615	0.159958
Stage 3 1718	Stage 3 severe-drought	263	3.63929	2.83404	2.88154	1.81178	1.82751	0.38669	0.0238443	0.149529
Stage 3 1718	Stage 3 late-heat	264	4.34572	3.01099	3.02375	1.65507	2.69065	0.544496	0.0335114	0.296476
South Asia Bread Wheat Genomic Prediction Yield Trial 1415	Jabalpur	504	7.8037	6.51695	6.54493	4.93226	2.87144	0.520492	0.0231846	0.270912
South Asia Bread Wheat Genomic Prediction Yield Trial 1415	Ludhiana	500	6.83341	5.37403	5.38639	4.03102	2.8024	0.543123	0.0242892	0.294983
South Asia Bread Wheat Genomic Prediction Yield Trial 1415	Pusa	504	6.4522	4.37995	4.35823	2.46055	3.99165	0.59699	0.026592	0.356396
South Asia Bread Wheat Genomic Prediction Yield Trial 1516	Jabalpur	487	8.81083	7.06645	7.06012	5.37472	3.43611	0.517058	0.0234302	0.267349
South Asia Bread Wheat Genomic Prediction Yield Trial 1516	Ludhiana	487	7.80733	6.238	6.28206	4.37373	3.4336	0.560969	0.0254199	0.314686
South Asia Bread Wheat Genomic Prediction Yield Trial 1516	Pusa	485	6.07314	4.59752	4.62406	2.70839	3.36475	0.54559	0.024774	0.297668
South Asia Bread Wheat Genomic Prediction Yield Trial 1617	Jabalpur	512	9.32392	7.60668	7.61063	5.76043	3.56349	0.537229	0.0237424	0.288615
South Asia Bread Wheat Genomic Prediction Yield Trial 1617	Ludhiana	510	8.4809	6.76211	6.84083	4.92971	3.55119	0.569339	0.0252108	0.324147
South Asia Bread Wheat Genomic Prediction Yield Trial 1617	Pusa	506	7.98668	6.42381	6.44946	5.00226	2.98442	0.537091	0.0238766	0.288466
South Asia Bread Wheat Genomic Prediction Yield Trial 1718	Jabalpur	501	9.80216	8.29479	8.33985	6.31691	3.48526	0.579353	0.0258836	0.335649
South Asia Bread Wheat Genomic Prediction Yield Trial 1718	Ludhiana	501	8.30043	7.02692	7.03355	5.44668	2.85375	0.464633	0.0207583	0.215884
South Asia Bread Wheat Genomic Prediction Yield Trial 1718	Pusa	499	7.47738	6.13832	6.14004	4.64349	2.83389	0.450296	0.020158	0.202766
South Asia Bread Wheat Genomic Prediction Yield Trial 1819	Jabalpur	471	8.77302	7.05308	7.07919	5.1131	3.65992	0.553737	0.0255148	0.306624
South Asia Bread Wheat Genomic Prediction Yield Trial 1819	Ludhiana	471	8.54417	6.79109	6.83917	4.8346	3.70956	0.639396	0.0294618	0.408827
South Asia Bread Wheat Genomic Prediction Yield Trial 1819	Pusa	471	9.38708	7.0237	7.1125	4.42754	4.95953	0.808099	0.0372352	0.653024
Elite Spring Wheat Yield Trial 2003	Darul Aman	50	2.386	1.34086	1.344	0.458	1.928	0.499347	0.0706183	0.249347
Elite Spring Wheat Yield Trial 2003	Shesham Bagh	50	4.687	3.89866	3.8985	2.905	1.782	0.386284	0.0546288	0.149215
Elite Spring Wheat Yield Trial 2003	Karnal	50	5.194	3.81504	3.8315	2.53	2.664	0.598925	0.0847008	0.358711
Elite Spring Wheat Yield Trial 2003	Pantnagar	50	5	4.04198	3.9565	3.082	1.918	0.494884	0.0699871	0.24491
Elite Spring Wheat Yield Trial 2003	Safiabad	47	6.701	5.64836	5.573	4.441	2.26	0.505476	0.0737312	0.255505
Elite Spring Wheat Yield Trial 2003	Bhairahwa	49	3.06604	2.61098	2.59219	2.06104	1.005	0.286575	0.0409393	0.0821251
Elite Spring Wheat Yield Trial 2003	Pirsabak	50	5.50787	4.17398	4.2349	2.81787	2.69	0.491241	0.069472	0.241318
Elite Spring Wheat Yield Trial 2003	Sakrand	49	3.586	2.65602	2.641	1.677	1.909	0.437766	0.062538	0.191639
Elite Spring Wheat Yield Trial 2003	Alentejo	50	5.357	4.1012	4.085	2.72	2.637	0.547801	0.0774708	0.300086
Elite Spring Wheat Yield Trial 2004	Shesham Bagh	46	4.858	3.74591	3.643	2.818	2.04	0.511949	0.0754827	0.262091
Elite Spring Wheat Yield Trial 2004	Karnal	46	6.333	4.51898	4.5365	3.173	3.16	0.666162	0.0982202	0.443771
Elite Spring Wheat Yield Trial 2004	Pune	46	5.195	3.71663	3.7535	2.321	2.874	0.63322	0.0933632	0.400967
Elite Spring Wheat Yield Trial 2004	Bhairahwa	44	3.04669	2.37098	2.46249	1.52179	1.5249	0.400333	0.0603524	0.160266
Elite Spring Wheat Yield Trial 2004	Tandojam	46	3.268	2.161	2.164	1.075	2.193	0.497799	0.0733964	0.247803
Elite Spring Wheat Yield Trial 2004	Alentejo	46	6.831	5.49035	5.603	4.164	2.667	0.587833	0.0866713	0.345548
Elite Spring Wheat Yield Trial 2004	Diyarbakir	46	3.768	3.19091	3.208	2.786	0.982	0.259899	0.03832	0.0675476
Elite Spring Wheat Yield Trial 2005	Darul Aman	33	5.021	4.19085	4.15	3.18	1.841	0.545888	0.0950268	0.297993
Elite Spring Wheat Yield Trial 2005	Shesham Bagh	33	6.418	4.00248	4.03	2.275	4.143	0.893398	0.155521	0.79816
Elite Spring Wheat Yield Trial 2005	Karnal	33	5.088	3.57248	3.506	1.481	3.607	0.807812	0.140622	0.652561
Elite Spring Wheat Yield Trial 2005	Pantnagar	33	4.65	3.6043	3.667	2.443	2.207	0.566862	0.098678	0.321332
Elite Spring Wheat Yield Trial 2005	Pune	33	5.317	4.37912	4.488	3.268	2.049	0.498663	0.0868061	0.248665
Elite Spring Wheat Yield Trial 2005	Pirsabak	33	5.09661	4.00291	4.10161	3.08161	2.015	0.539448	0.0939059	0.291005
Elite Spring Wheat Yield Trial 2005	Sakrand	33	5.798	3.50542	3.612	1.942	3.856	0.927774	0.161505	0.860765
Elite Spring Wheat Yield Trial 2006	Darul Aman	47	6.608	4.6024	4.776	2.485	4.123	0.933297	0.136135	0.871044
Elite Spring Wheat Yield Trial 2006	Shesham Bagh	46	6.88	4.74263	4.8245	2.273	4.607	0.907219	0.133762	0.823047
Elite Spring Wheat Yield Trial 2006	Karnal	47	5.346	4.13794	4.034	2.768	2.578	0.629284	0.0917905	0.395998
Elite Spring Wheat Yield Trial 2006	Pune	45	4.71	3.85587	3.879	3.033	1.677	0.426038	0.06351	0.181508
Elite Spring Wheat Yield Trial 2006	Safiabad	44	6.347	4.86027	4.8125	3.716	2.631	0.577642	0.0870828	0.33367
Elite Spring Wheat Yield Trial 2006	Bhairahwa	46	3.48827	2.69933	2.76737	1.51227	1.976	0.44403	0.0654687	0.197163
Elite Spring Wheat Yield Trial 2006	Pirsabak	47	5.46134	4.34529	4.46034	2.88034	2.581	0.570651	0.083238	0.325643
Elite Spring Wheat Yield Trial 2006	Tandojam	47	6	4.03247	4.4	2.133	3.867	1.07167	0.15632	1.14849
Elite Spring Wheat Yield Trial 2006	Diyarbakir	47	2.258	1.90051	1.894	1.529	0.729	0.156988	0.022899	0.0246451
Elite Spring Wheat Yield Trial 2007	Darul Aman	45	2.631	1.49473	1.478	0.708	1.923	0.456636	0.0680713	0.208517
Elite Spring Wheat Yield Trial 2007	Shesham Bagh	45	5.172	4.05578	4.034	2.857	2.315	0.58489	0.0871902	0.342096
Elite Spring Wheat Yield Trial 2007	Karnal	45	4.945	4.04118	4.079	2.741	2.204	0.476334	0.0710077	0.226894
Elite Spring Wheat Yield Trial 2007	Bhairahwa	45	3.90065	3.0787	3.03065	1.52965	2.371	0.542478	0.0808678	0.294282
Elite Spring Wheat Yield Trial 2007	Pirsabak	45	5.75261	4.47654	4.48361	3.28561	2.467	0.596219	0.0888792	0.355478
Elite Spring Wheat Yield Trial 2007	Tandojam	45	6.904	4.81911	4.215	3.223	3.681	1.2062	0.17981	1.45493
Elite Spring Wheat Yield Trial 2008	Darul Aman	46	7.054	5.44139	5.3255	3.413	3.641	0.798766	0.117772	0.638027
Elite Spring Wheat Yield Trial 2008	Puza-I-Esan	46	7.314	6.07907	6.149	4.386	2.928	0.753444	0.111089	0.567679
Elite Spring Wheat Yield Trial 2008	Pune	46	4.474	3.49813	3.538	2.577	1.897	0.420174	0.0619513	0.176546
Elite Spring Wheat Yield Trial 2008	Safiabad	44	7.041	5.61423	5.7165	3.766	3.275	0.865728	0.130513	0.749485
Elite Spring Wheat Yield Trial 2008	Bhairahwa	46	3.53498	2.96264	3.04098	2.03798	1.497	0.377224	0.0556186	0.142298
Elite Spring Wheat Yield Trial 2008	Pirsabak	46	5.81257	4.32146	4.37907	2.40557	3.407	0.756846	0.111591	0.572815
Elite Spring Wheat Yield Trial 2008	Tandojam	46	3.505	2.66485	2.641	1.532	1.973	0.558995	0.0824194	0.312476
Elite Spring Wheat Yield Trial 2009	Darul Aman	44	7.886	6.28461	6.302	4.048	3.838	0.833268	0.12562	0.694336
Elite Spring Wheat Yield Trial 2009	Puza-I-Esan	44	6.013	4.8543	4.943	3.266	2.747	0.583961	0.0880354	0.34101
Elite Spring Wheat Yield Trial 2009	Karnal	43	4.036	3.49071	3.488	2.95	1.086	0.283194	0.0436977	0.0801986
Elite Spring Wheat Yield Trial 2009	Pune	44	3.383	2.62789	2.6185	1.975	1.408	0.340472	0.051328	0.115921
Elite Spring Wheat Yield Trial 2009	Safiabad	42	4.956	3.6656	3.673	2.257	2.699	0.655053	0.101077	0.429095
Elite Spring Wheat Yield Trial 2009	Bhairahwa	44	3.32953	2.82732	2.77903	2.33853	0.991	0.271243	0.0408914	0.0735727
Elite Spring Wheat Yield Trial 2009	Pirsabak	44	4.87053	4.12154	4.18326	3.34553	1.525	0.4273	0.0644179	0.182585
Elite Spring Wheat Yield Trial 2009	Tandojam	44	3.162	2.37114	2.281	1.752	1.41	0.352891	0.0532004	0.124532
Elite Spring Wheat Yield Trial 2009	Alentejo	44	5.526	4.14098	4.2295	2.228	3.298	0.826955	0.124668	0.683855
Elite Spring Wheat Yield Trial 2010	Darul Aman	45	4.24	3.04653	2.963	1.857	2.383	0.565899	0.0843593	0.320242
Elite Spring Wheat Yield Trial 2010	Puza-I-Esan	45	6.799	5.37731	5.449	4.359	2.44	0.504818	0.0752538	0.254841
Elite Spring Wheat Yield Trial 2010	Shesham Bagh	44	5.979	4.77607	4.756	3.454	2.525	0.482587	0.0727528	0.23289
Elite Spring Wheat Yield Trial 2010	Karnal	45	5.115	3.81198	3.761	3.034	2.081	0.51838	0.0772756	0.268718
Elite Spring Wheat Yield Trial 2010	Pantnagar	45	6.855	5.52022	5.618	3.27	3.585	0.836804	0.124743	0.700241
Elite Spring Wheat Yield Trial 2010	Pune	45	6.045	4.90793	4.863	4.059	1.986	0.486162	0.0724728	0.236354
Elite Spring Wheat Yield Trial 2010	Safiabad	45	7.986	6.74787	6.753	5.628	2.358	0.577836	0.0861387	0.333895
Elite Spring Wheat Yield Trial 2010	Bhairahwa	45	3.48103	2.91517	2.83303	2.41303	1.068	0.306297	0.04566	0.0938177
Elite Spring Wheat Yield Trial 2010	Pirsabak	45	5.67858	4.64256	4.70058	2.82458	2.854	0.614278	0.0915712	0.377338
Elite Spring Wheat Yield Trial 2010	Sakrand	44	4.701	4.06941	4.0925	3.119	1.582	0.348035	0.0524683	0.121129
Elite Spring Wheat Yield Trial 2010	Alentejo	45	4.381	3.50456	3.5	2.154	2.227	0.523387	0.0780219	0.273934
Elite Spring Wheat Yield Trial 2011	Darul Aman	44	7.673	6.24516	6.2055	4.48	3.193	0.788809	0.118917	0.62222
Elite Spring Wheat Yield Trial 2011	Shesham Bagh	45	6.16	4.58531	4.588	3.124	3.036	0.750814	0.111925	0.563721
Elite Spring Wheat Yield Trial 2011	Karnal	45	4.8795	4.09374	4.1875	3.016	1.8635	0.449648	0.0670296	0.202184
Elite Spring Wheat Yield Trial 2011	Pantnagar	45	6.811	5.09876	5.072	3.659	3.152	0.679951	0.101361	0.462333
Elite Spring Wheat Yield Trial 2011	Pune	45	7.29	5.90071	5.993	4.811	2.479	0.554859	0.0827135	0.307869
Elite Spring Wheat Yield Trial 2011	Bhairahwa	45	3.4605	2.81277	2.8665	2.1285	1.332	0.341754	0.0509456	0.116796
Elite Spring Wheat Yield Trial 2011	Pirsabak	44	5.44595	4.15116	4.06495	3.48995	1.956	0.443906	0.0669214	0.197053
Elite Spring Wheat Yield Trial 2011	Tandojam	43	6.2	5.22219	5.245	4.222	1.978	0.522968	0.0797519	0.273496
Elite Spring Wheat Yield Trial 2012	Darul Aman	46	8.144	6.67415	6.5685	4.85	3.294	0.723758	0.106712	0.523826
Elite Spring Wheat Yield Trial 2012	Shesham Bagh	44	6.58	5.19261	5.1325	3.911	2.669	0.629776	0.0949424	0.396618
Elite Spring Wheat Yield Trial 2012	Pantnagar	46	6.723	4.93513	4.889	3.27	3.453	0.941053	0.138751	0.885581
Elite Spring Wheat Yield Trial 2012	Pune	46	5.462	3.82883	3.784	2.807	2.655	0.558667	0.082371	0.312109
Elite Spring Wheat Yield Trial 2012	Safiabad	46	7.627	5.81448	5.8055	4.094	3.533	0.768544	0.113316	0.59066
Elite Spring Wheat Yield Trial 2012	Bhairahwa	45	3.3549	2.84252	2.7959	2.3879	0.967	0.246298	0.0367159	0.0606626
Elite Spring Wheat Yield Trial 2012	Pirsabak	46	5.32773	4.37538	4.41373	3.39573	1.932	0.51697	0.0762231	0.267258
Elite Spring Wheat Yield Trial 2012	Tandojam	46	5.992	4.33863	4.32	3.365	2.627	0.598194	0.0881989	0.357836
Elite Spring Wheat Yield Trial 2012	Alentejo	46	7.843	6.73959	6.726	4.839	3.004	0.650024	0.0958408	0.422531
Elite Spring Wheat Yield Trial 2012	Diyarbakir	46	6.619	5.51015	5.56	4.169	2.45	0.621429	0.0916248	0.386175
Elite Spring Wheat Yield Trial 2013	Darul Aman	44	5.499	4.31545	4.403	2.366	3.133	0.720431	0.108609	0.519021
Elite Spring Wheat Yield Trial 2013	Puza-I-Esan	45	7.206	6.17016	6.175	5.004	2.202	0.535421	0.0798159	0.286676
Elite Spring Wheat Yield Trial 2013	Shesham Bagh	45	7.337	5.88771	5.931	4.116	3.221	0.760261	0.113333	0.577997
Elite Spring Wheat Yield Trial 2013	Karnal	45	5.896	4.49742	4.586	2.659	3.237	0.755137	0.112569	0.570232
Elite Spring Wheat Yield Trial 2013	Pantnagar	44	7.937	6.31052	6.3325	4.865	3.072	0.687298	0.103614	0.472378
Elite Spring Wheat Yield Trial 2013	Pune	45	5.435	4.35876	4.254	3.346	2.089	0.50126	0.0747235	0.251262
Elite Spring Wheat Yield Trial 2013	Safiabad	42	5.853	4.34426	4.429	2.675	3.178	0.667328	0.102971	0.445326
Elite Spring Wheat Yield Trial 2013	Kyaukme	45	7.009	5.23862	5.398	3.581	3.428	0.808598	0.120539	0.653831
Elite Spring Wheat Yield Trial 2013	Bhairahwa	43	3.55284	2.57609	2.58184	1.53184	2.021	0.457167	0.0697174	0.209002
Elite Spring Wheat Yield Trial 2013	Pirsabak	43	5.71384	4.30721	4.46784	2.77784	2.936	0.71068	0.108378	0.505066
Elite Spring Wheat Yield Trial 2013	Sakrand	44	5.467	4.24611	4.253	3.258	2.209	0.571883	0.0862146	0.32705
Elite Spring Wheat Yield Trial 2013	Tandojam	45	5.091	4.4158	4.455	3.478	1.613	0.361071	0.0538253	0.130372
Elite Spring Wheat Yield Trial 2013	Diyarbakir	44	2.214	1.84098	1.8365	1.477	0.737	0.204747	0.0308667	0.0419211
Elite Spring Wheat Yield Trial 2014	Darul Aman	46	6.77	5.57717	5.637	4.305	2.465	0.615964	0.0908189	0.379411
Elite Spring Wheat Yield Trial 2014	Puza-I-Esan	46	8.251	6.87998	6.854	5.785	2.466	0.556679	0.0820779	0.309892
Elite Spring Wheat Yield Trial 2014	Shesham Bagh	46	6.438	4.4747	4.2185	3.418	3.02	0.745812	0.109964	0.556236
Elite Spring Wheat Yield Trial 2014	Karnal	46	4.421	3.66924	3.694	2.978	1.443	0.385594	0.0568527	0.148683
Elite Spring Wheat Yield Trial 2014	Pantnagar	46	6.801	5.63122	5.5885	3.768	3.033	0.671729	0.099041	0.45122
Elite Spring Wheat Yield Trial 2014	Pune	46	6.094	5.12443	5.042	4.189	1.905	0.456394	0.0672916	0.208295
Elite Spring Wheat Yield Trial 2014	Safiabad	45	6.658	5.77644	5.827	4.633	2.025	0.43865	0.0653901	0.192414
Elite Spring Wheat Yield Trial 2014	Bhairahwa	46	3.56084	3.00147	3.03906	1.98706	1.57377	0.388142	0.0572284	0.150654
Elite Spring Wheat Yield Trial 2014	Pirsabak	46	5.02331	4.07552	4.09226	2.73031	2.293	0.477287	0.0703721	0.227803
Elite Spring Wheat Yield Trial 2014	Sakrand	45	4.927	3.82151	3.812	2.614	2.313	0.534127	0.079623	0.285292
Elite Spring Wheat Yield Trial 2014	Tandojam	46	7	5.47348	5.475	4.1	2.9	0.800197	0.117983	0.640315
Elite Spring Wheat Yield Trial 2014	Alentejo	45	6.579	5.05171	5.017	3.706	2.873	0.685381	0.102171	0.469748
Elite Spring Wheat Yield Trial 2014	Diyarbakir	46	7.89	6.54065	6.496	5.396	2.494	0.541376	0.0798216	0.293088
Elite Spring Wheat Yield Trial 2015	Darul Aman	45	8.814	7.31971	7.345	6.129	2.685	0.522488	0.077888	0.272994
Elite Spring Wheat Yield Trial 2015	Puza-I-Esan	46	7.818	6.56337	6.5735	4.767	3.051	0.642313	0.094704	0.412567
Elite Spring Wheat Yield Trial 2015	Shesham Bagh	46	6.076	4.91689	5.03	3.312	2.764	0.635556	0.0937075	0.403931
Elite Spring Wheat Yield Trial 2015	Karnal	46	8.008	7.05989	7.0685	5.506	2.502	0.670347	0.0988373	0.449366
Elite Spring Wheat Yield Trial 2015	Pantnagar	46	6.903	5.67052	5.6965	4.545	2.358	0.573307	0.0845295	0.328681
Elite Spring Wheat Yield Trial 2015	Pune	46	5.759	4.81276	4.7945	4.037	1.722	0.383762	0.0565826	0.147273
Elite Spring Wheat Yield Trial 2015	Safiabad	45	6.092	5.52353	5.546	4.911	1.181	0.290524	0.0433088	0.0844044
Elite Spring Wheat Yield Trial 2015	Kyaukme	46	7.48	5.94372	5.8665	4.027	3.453	0.707648	0.104337	0.500766
Elite Spring Wheat Yield Trial 2015	Pirsabak	46	5.28611	4.17979	4.18961	2.99511	2.291	0.544666	0.0803066	0.296661
Elite Spring Wheat Yield Trial 2015	Sakrand	46	4.941	3.98839	4.0075	2.915	2.026	0.480329	0.0708207	0.230716
Elite Spring Wheat Yield Trial 2015	Alentejo	46	9.398	6.70341	6.8715	3.842	5.556	1.1726	0.17289	1.37498
Elite Spring Wheat Yield Trial 2015	Diyarbakir	46	9.271	8.35167	8.444	6.95	2.321	0.507582	0.0748389	0.25764
Elite Spring Wheat Yield Trial 2016	Puza-I-Esan	46	9.17	7.76272	7.845	5.864	3.306	0.738509	0.108887	0.545395
Elite Spring Wheat Yield Trial 2016	Shesham Bagh	46	5.43	4.37291	4.4095	3.169	2.261	0.555834	0.0819533	0.308952
Elite Spring Wheat Yield Trial 2016	Karnal	46	8.36	7.16546	7.1985	5.817	2.543	0.565539	0.0833842	0.319834
Elite Spring Wheat Yield Trial 2016	Pantnagar	46	7.052	5.95	6.0625	4.716	2.336	0.54758	0.0807362	0.299844
Elite Spring Wheat Yield Trial 2016	Pune	45	7.225	5.8918	5.92	4.805	2.42	0.525727	0.0783707	0.276389
Elite Spring Wheat Yield Trial 2016	Safiabad	46	7.756	6.79957	6.858	5.58	2.176	0.499219	0.0736058	0.249219
Elite Spring Wheat Yield Trial 2016	Kyaukme	45	5.263	3.19589	3.103	0.831	4.432	1.01021	0.150594	1.02053
Elite Spring Wheat Yield Trial 2016	Bhairahwa	44	4.05485	2.98035	2.92235	1.82585	2.229	0.499581	0.0753146	0.249581
Elite Spring Wheat Yield Trial 2016	Pirsabak	44	6.28405	5.02214	5.14005	2.80405	3.48	0.755348	0.113873	0.570551
Elite Spring Wheat Yield Trial 2016	Sakrand	46	5.766	4.4707	4.437	3.106	2.66	0.642778	0.0947724	0.413163
Elite Spring Wheat Yield Trial 2016	Diyarbakir	46	8.611	7.47309	7.558	6.047	2.564	0.615656	0.0907736	0.379033
Elite Spring Wheat Yield Trial 2017	Karnal	46	7.029	4.26061	4.427	1.269	5.76	1.46931	0.216638	2.15888
Elite Spring Wheat Yield Trial 2017	Pantnagar	46	6.86	5.46661	5.4235	4.43	2.43	0.470129	0.0693167	0.221021
Elite Spring Wheat Yield Trial 2017	Safiabad	46	8.119	6.58789	6.621	5.045	3.074	0.696452	0.102686	0.485046
Elite Spring Wheat Yield Trial 2017	Kyaukme	46	2.224	1.60891	1.629	0.791	1.433	0.303086	0.0446876	0.0918611
Elite Spring Wheat Yield Trial 2017	Sakrand	46	4.887	4.25711	4.2385	3.394	1.493	0.295047	0.0435023	0.0870527
Elite Spring Wheat Yield Trial 2017	Tandojam	45	9.484	7.5194	7.53	6.369	3.115	0.691617	0.1031	0.478334
Elite Spring Wheat Yield Trial 2017	Diyarbakir	44	3.579	2.69	2.688	1.8	1.779	0.393805	0.0593683	0.155082

## Sheet: Table S2
Supplementary Table 2: Number of filtered genotyping-by-sequencing markers and the number of filtered lines with good genotyping data in the different panels that were used for the genome-wide association studies.
Panel	Number of markers	Number of lines with good genotyping data
Stage 1 irrigated-bed planting 1314	9138	7332
Stage 1 irrigated-bed planting 1415	11246	8815
Stage 1 irrigated-bed planting 1516	11555	9086
Stage 1 irrigated-bed planting 1617	10715	9174
Stage 1 irrigated-bed planting 1718	15697	8008
Stage 1 irrigated-bed planting 1819	14806	8881
Stage 1 irrigated-bed planting combined	12608	50283
Stage 2 irrigated-bed planting 1314	4734	905
Stage 2 irrigated-bed planting 1415	4728	963
Stage 2 irrigated-bed planting 1516	6726	1029
Stage 2 irrigated-bed planting 1617	6968	1015
Stage 2 irrigated-bed planting 1718	5146	982
Stage 2 irrigated-bed planting 1819	7226	967
Stage 2 irrigated-bed planting combined	8462	6113
Stage 2 irrigated-flat planting 1314	4734	905
Stage 2 irrigated-flat planting 1415	4728	963
Stage 2 irrigated-flat planting 1516	6726	1029
Stage 2 irrigated-flat planting 1617	6968	1015
Stage 2 irrigated-flat planting 1718	5146	982
Stage 2 irrigated-flat planting 1819	7226	967
Stage 2 irrigated-flat planting combined	8462	6113
Stage 2 severe-drought 1314	4734	905
Stage 2 severe-drought 1415	4728	963
Stage 2 severe-drought 1516	6726	1029
Stage 2 severe-drought 1617	6968	1015
Stage 2 severe-drought 1718	5146	982
Stage 2 severe-drought 1819	7226	967
Stage 2 severe-drought combined	8462	6113
Stage 2 moderate-drought 1314	4734	905
Stage 2 moderate-drought 1415	4728	963
Stage 2 moderate-drought 1516	6726	1029
Stage 2 moderate-drought 1617	6968	1015
Stage 2 moderate-drought 1718	5146	982
Stage 2 moderate-drought 1819	7226	967
Stage 2 moderate-drought combined	8462	6113
Stage 2 early-heat 1314	4734	905
Stage 2 early-heat 1415	4728	963
Stage 2 early-heat 1617	6968	1015
Stage 2 early-heat 1718	5146	982
Stage 2 early-heat 1819	7226	967
Stage 2 early-heat combined	8462	6113
Stage 2 late-heat 1314	4734	905
Stage 2 late-heat 1415	4728	963
Stage 2 late-heat 1617	6968	1015
Stage 2 late-heat 1718	5146	982
Stage 2 late-heat combined	8462	6113
Stage 1 1213 and Stage 2 1314 irrigated-bed planting	4738	905
Stage 1 1314 and Stage 2 1415 irrigated-bed planting	4733	963
Stage 1 1415 and Stage 2 1516 irrigated-bed planting	6727	1029
Stage 1 1516 and Stage 2 1617 irrigated-bed planting	6959	1015
Stage 1 1617 and Stage 2 1718 irrigated-bed planting	5239	982
Stage 1 1718 and Stage 2 1819 irrigated-bed planting	7429	967
Stage 1 and Stage 2 Mean combined irrigated-bed planting	8462	6113
Stage 3 irrigated-bed planting 1415	6132	252
Stage 3 irrigated-bed planting 1516	5371	248
Stage 3 irrigated-bed planting 1617	6356	267
Stage 3 irrigated-bed planting 1718	5768	256
Stage 3 irrigated-bed planting combined	7642	1001
Stage 3 severe-drought 1415	6132	252
Stage 3 severe-drought 1516	5371	248
Stage 3 severe-drought 1617	6356	267
Stage 3 severe-drought 1718	5768	256
Stage 3 severe-drought combined	7642	1001
Stage 3 late-heat 1415	6132	252
Stage 3 late-heat 1516	5371	248
Stage 3 late-heat 1617	6356	267
Stage 3 late-heat 1718	5768	256
Stage 3 late-heat combined	7642	1001
Jabalpur 1415	5600	474
Jabalpur 1516	6122	451
Jabalpur 1617	7752	512
Jabalpur 1718	7433	490
Jabalpur 1819	5300	475
Jabalpur combined	6905	2361
Ludhiana 1415	5600	474
Ludhiana 1516	6122	451
Ludhiana 1617	7752	512
Ludhiana 1718	7433	490
Ludhiana 1819	5300	475
Ludhiana combined	6905	2361
Pusa 1415	5600	474
Pusa 1516	6122	451
Pusa 1617	7752	512
Pusa 1718	7433	490
Pusa 1819	5300	475
Pusa combined	6905	2361
Darul Aman	12855	499
Puza-I-Esan	12396	305
Shesham Bagh	12884	538
Karnal	12704	569
Pantnagar	9929	420
Pune	9891	500
Safiabad	9544	461
Kyaukme	10144	180
Bhairahwa	10018	593
Pirsabak	10062	545
Sakrand	10587	344
Tandojam	9856	424
Alentejo	9373	302
Diyarbakir	9604	339

## Sheet: Table S3
Supplementary Table 3: Marker p-values from genome-wide association mapping for grain yield in different environments and panels evaluated in the three stages of yield testing in Obregon, the South Asia Bread Wheat Genomic Prediction Yield Trials and the Elite Spring Wheat Yield Trials.
Marker	Chromosome	Physical position	Stage 1 irrigated-bed planting 1314	Stage 1 irrigated-bed planting 1415	Stage 1 irrigated-bed planting 1516	Stage 1 irrigated-bed planting 1617	Stage 1 irrigated-bed planting 1718	Stage 1 irrigated-bed planting 1819	Stage 1 irrigated-bed planting combined	Stage 2 severe-drought 1314	Stage 2 severe-drought 1415	Stage 2 severe-drought 1516	Stage 2 severe-drought 1617	Stage 2 severe-drought 1718	Stage 2 severe-drought 1819	Stage 2 severe-drought combined	Stage 2 early-heat 1314	Stage 2 early-heat 1415	Stage 2 early-heat 1617	Stage 2 early-heat 1718	Stage 2 early-heat 1819	Stage 2 early-heat combined	Stage 2 irrigated-bed planting 1314	Stage 2 irrigated-bed planting 1415	Stage 2 irrigated-bed planting 1516	Stage 2 irrigated-bed planting 1617	Stage 2 irrigated-bed planting 1718	Stage 2 irrigated-bed planting 1819	Stage 2 irrigated-bed planting combined	Stage 2 irrigated-flat planting 1314	Stage 2 irrigated-flat planting 1415	Stage 2 irrigated-flat planting 1516	Stage 2 irrigated-flat planting 1617	Stage 2 irrigated-flat planting 1718	Stage 2 irrigated-flat planting 1819	Stage 2 irrigated-flat planting combined	Stage 2 late-heat 1314	Stage 2 late-heat 1415	Stage 2 late-heat 1617	Stage 2 late-heat 1718	Stage 2 late-heat combined	Stage 2 moderate-drought 1314	Stage 2 moderate-drought 1415	Stage 2 moderate-drought 1516	Stage 2 moderate-drought 1617	Stage 2 moderate-drought 1718	Stage 2 moderate-drought 1819	Stage 2 moderate-drought combined	Stage 1 1213 Stage 2 1314 irrigated-bed planting
1A_1145442	1A	1145442	0.000953316	0.000747	0.658823	0.157885	0.00136672	0.0201447	0.000839626	0.794	0.444	0.47639		0.66116	0.08509	0.0784	0.351	0.961		0.08509	0.54779	0.0311	0.662	0.394	0.55927		0.10338	0.06667	0.0433	0.503	0.569	0.34825		0.00436	0.06106	0.639	0.25	0.725		0.94626	0.621	0.789	0.922	0.93754		0.3326	0.05635	0.0987	0.445
1A_1158042	1A	1158042		0.131749	0.125137	0.0467398	0.0026319	6.45e-07	0.0073303			0.05866	0.89291	0.669	0.17471	0.0878			0.48142	0.01037	0.22018	0.00242			0.63737	0.09666	0.04294	0.06471	0.0824			0.51641	0.2637	0.00416	0.02876	0.375			0.43673	0.84133	0.764			0.17207	0.84916	0.07982	0.15785	0.107
1A_1158055	1A	1158055		0.338093	0.0607017	0.290635	0.376503	2.65e-05	0.8948			0.31359													0.88515							0.65488												0.06111
1A_1232964	1A	1232964	0.755997				0.636862	0.0119168	0.151899
1A_1238074	1A	1238074	0.27905				0.468961	0.0178614	0.176206
1A_1238114	1A	1238114	0.279548	0.357748	0.0516653	0.361395	0.34219	4.01e-05	0.8515	0.222		0.31359					0.529						0.998		0.88515					0.783		0.65488					0.0678					0.643		0.06111					0.996
1A_1588248	1A	1588248					0.355227									0.137						0.0707							0.724							0.527					0.272							0.26
1A_1698908	1A	1698908	0.919367	0.414567	0.134733	0.316657	0.241962	3e-05	0.869396			0.30684													0.86095							0.60544												0.06598
1A_1846791	1A	1846791	0.912485	0.368908	0.126586	0.378006	0.157211	3.36e-05	0.677708	0.227		0.30684					0.492						0.984		0.86095					0.644		0.60544					0.0674					0.648		0.06598					0.995
1A_1846793	1A	1846793	0.270421	0.359316	0.51032	0.401069	0.406767	0.0202431	0.0315877	0.725	0.658	0.55681	0.97598	0.75622	0.48785	0.17	0.0233	0.448	0.21104	0.29366	0.18244	0.0382	0.543	0.315	0.77323	0.75618	0.3684	0.07604	0.794	0.224	0.818	0.15096	0.57191	0.7984	0.11868	0.556	0.773	0.902	0.58884	0.70869	0.438	0.921	0.296	0.77493	0.66143	0.55282	0.23792	0.595	0.457
1A_1989314	1A	1989314	0.950019	0.314187	0.411504	0.450618	0.520625	0.0228142	0.0359408	0.791	0.523	0.90405	0.97598	0.7301	0.47246	0.151	0.0496	0.332	0.21104	0.23039	0.19175	0.0442	0.608	0.49	0.83662	0.75618	0.69094	0.09138	0.734	0.873	0.788	0.09417	0.57191	0.73265	0.12596	0.63	0.891	0.936	0.58884	0.9695	0.197	0.935	0.166	0.82362	0.66143	0.37801	0.29173	0.427	0.726
1A_2075567	1A	2075567	0.949643	0.248982	0.394604	0.151149	0.804812	0.0152557	0.205421	0.796	0.426	0.69244	0.8947	0.76672	0.91942	0.114	0.0547	0.122	0.20103	0.28207	0.75412	0.135	0.509	0.0988	0.88087	0.80281	0.30716	0.46194	0.875	0.785	0.721	0.12456	0.3992	0.8497	0.99359	0.848	0.903	0.59	0.7514	0.51136	0.27	0.895	0.117	0.93768	0.4302	0.82503	0.76397	0.347	0.581
1A_2099933	1A	2099933					0.297483
1A_2185113	1A	2185113		0.618152	0.124436	0.314655	0.22661	3.97e-05	0.845476			0.22734													0.90004							0.59833												0.07836
1A_2276934	1A	2276934	0.304364	0.0988682	0.638612	0.198351	0.469117	0.113363	0.203308	0.653	0.872	0.5479	0.61957	0.9614		0.0235	0.00563	0.345	0.36171	0.31847		0.0922	0.349	0.239	0.6761	0.77321	0.76366		0.974	0.793	0.804	0.39298	0.37792	0.99776		0.766	0.719	0.408	0.83866	0.90474	0.528	0.933	0.41	0.96893	0.31837	0.51246		0.187	0.498
1A_2540701	1A	2540701	0.108667	0.254352	0.370844	0.908628	0.0178503	0.00643652	0.267964
1A_2660142	1A	2660142							7.86e-07
1A_2991302	1A	2991302							0.397402
1A_3218479	1A	3218479
1A_3452684	1A	3452684			0.125665	0.230419	0.240136	1.52e-05	0.809427
1A_3469197	1A	3469197	0.0855739	0.304513	0.117367	0.0124028	0.954742	0.730113	0.762495	0.873	0.106	0.76889	0.22478		0.57305	0.333	0.0846	0.646	0.63317		0.43179	0.676	0.78	0.0894	0.86243	0.14818		0.83234	0.101	0.942	0.354	0.60739	0.21797		0.27488	0.706	0.333	0.736	0.91364		0.332	0.511	0.397	0.87028	0.10472		0.89556	0.143	0.527
1A_3485969	1A	3485969	0.557905
1A_3486021	1A	3486021					0.638625	0.123793	0.490535
1A_3517435	1A	3517435
1A_3517465	1A	3517465
1A_3613321	1A	3613321
1A_3613616	1A	3613616	0.0789547	0.00285765	0.00532082	0.812047	0.519751	0.401231	0.637492	0.303	0.924	0.01205	0.83713	0.54624	0.35313	0.463	0.91	0.0166	0.12066	0.17848	0.01214	0.471	0.28	0.00721	0.04242	0.5309	0.30821	0.39045	0.124	0.72	0.0765	0.71548	0.40114	0.22143	0.41877	0.286	0.535	0.0174	0.62588	0.21293	0.17	0.603	0.704	0.82251	0.15948	0.55996	0.39357	0.328	0.505
1A_3776843	1A	3776843	0.149576		0.0359836		0.587746	0.0132089	0.621555	0.776	0.81		0.50042		0.61111	0.938	0.327	0.154	0.16244		0.30431	0.523	0.459	0.107		0.21755		0.74383	0.294	0.438	0.457		0.64746		0.64862	0.658	0.409	0.701	0.74543		0.97	0.557	0.998		0.11422		0.32894	0.752	0.397
1A_3793316	1A	3793316					0.594064
1A_3793335	1A	3793335					0.772996
1A_3793383	1A	3793383	0.540073	0.548837	0.386749	0.00727914	0.830627	0.487297	0.293198
1A_3878168	1A	3878168
1A_3878203	1A	3878203
1A_3943497	1A	3943497	0.0119852	0.00925538	0.00196051	0.861099	0.500343	0.108652	0.414314			0.01023	0.25498	0.25385	0.35926	0.66			0.34055	0.0453	0.0984	0.677			0.458	0.19683	0.16328	0.68088	0.367			0.67678	0.68813	0.35384	0.18439	0.882			0.73895	0.20679	0.203			0.86809	0.38061	0.03085	0.974	0.254
1A_3978918	1A	3978918					0.927626
1A_4159194	1A	4159194	0.038904	0.0474623	0.831593	0.00785464	0.875172	0.00783103	0.146966	0.892	0.661	0.41736			0.45895	0.245	0.0633	0.899			0.83325	0.0938	0.27	0.00425	0.55553			0.07241	0.0253	0.0332	0.601	0.51485			0.04936	0.478	0.746	0.748			0.29	0.221	0.383	0.44847			0.60577	0.0105	0.922
1A_4206845	1A	4206845	0.919865	0.638687	0.145241	0.109109	0.342523	1.24e-05	0.741831	0.4	0.451	0.38244					0.281	0.821					0.927	0.267	0.89589					0.552	0.886	0.62831					0.144	0.417				0.835	0.768	0.16768					0.971
1A_4227065	1A	4227065
1A_4260312	1A	4260312	0.0150886	0.00519029	0.0311088	0.591621	0.211491	0.396718	0.90701			0.07882	0.54318	0.32941	0.0729	0.778			0.05083	0.09256	0.05238	0.335			0.29887	0.1203	0.26064	0.71517	0.0932			0.90423	0.5878	0.34953	0.12679	0.571			0.77328	0.31697	0.146			0.72962	0.261	0.11518	0.95341	0.876
1A_4363168	1A	4363168
1A_4697598	1A	4697598		0.0951759	0.176715	0.888065	0.234382	0.0430749	0.900692			0.07491	0.29682	0.1205	0.00367	0.119			0.03661	0.38609	0.01364	0.0873			0.63325	0.15679	0.79579	0.91971	0.475			0.6107	0.84217	0.3248	0.41372	0.919			0.33671	0.39892	0.286			0.33058	0.03783	0.575	0.38958	0.684
1A_4722825	1A	4722825	0.963063				0.933701		0.556771
1A_4812400	1A	4812400					0.591845
1A_4870098	1A	4870098	0.182067	0.090701	0.432601	0.29198	0.771551	0.11102	0.386136						0.09738						0.58567							0.81016							0.30667												0.33847
1A_4870134	1A	4870134	0.0702261				0.760305		0.59036
1A_4870143	1A	4870143	0.44114	0.0898801	0.51923	0.190553	0.678668	0.12252	0.323236						0.52495						0.64475							0.26381							0.63886												0.89483
1A_4870377	1A	4870377	0.0134062	0.00758218	0.501886	0.984289	0.696776	0.770282	0.937605			0.16234	0.35412	0.41734	0.01122	0.346			0.04414	0.21929	0.0083	0.018			0.30949	0.37024	0.74255	0.68778	0.154			0.17103	0.72186	0.47514	0.95876	0.56			0.3693	0.17575	0.438			0.07033	0.03172	0.21416	0.89815	0.541
1A_5096499	1A	5096499	0.204762	0.051697	0.358508	0.193993	0.785374	0.0748976	0.182						0.09161						0.52554							0.66638							0.37424												0.75222
1A_5100794	1A	5100794	0.373343	0.0486431	0.381587	0.193993	0.785374	0.0739366	0.171072						0.09161						0.52554							0.66638							0.37424												0.75222
1A_5155841	1A	5155841		0.0486431	0.387384	0.193993	0.784554	0.0739366	0.173762						0.09161						0.52554							0.66638							0.37424												0.75222
1A_5172196	1A	5172196	0.493025			0.0157237			0.0136054
1A_5326149	1A	5326149
1A_5326480	1A	5326480	0.807552		0.093856	0.0627476	0.601449	1.13e-05	0.106086
1A_5491807	1A	5491807	0.0411882						0.491352
1A_5491877	1A	5491877					0.779719
1A_6370170	1A	6370170		0.0224622		0.305721			0.917361			0.05084	0.33864			0.305			0.01631			0.883			0.78181	0.44341			0.455			0.96232	0.57366			0.625			0.23922		0.183			0.41783	0.10912			0.401
1A_6394480	1A	6394480	0.716253	0.586986	0.193577	0.137721	0.846191	0.0051066	0.973723
1A_6394489	1A	6394489	0.40401	0.0775307	0.448485	0.138996	0.780121	0.17953	0.177853
1A_6394515	1A	6394515	0.255596	0.403765		0.149562			0.511613
1A_6409960	1A	6409960							0.255411
1A_6632531	1A	6632531	0.958515	0.162971	0.0339656	0.581796	0.194531	0.0210919	0.379653
1A_6634507	1A	6634507	0.165513		0.664834	0.0337485	0.906502
1A_6669808	1A	6669808	0.21458	0.184529	0.315468	0.88054	0.179085	0.772384	0.236069	0.386	0.309	0.2092	0.29176	0.08734	0.07405	0.266	0.24	0.652	0.01453	0.71035	0.1336	0.815	0.125	0.708	0.50767	0.64251	0.71533	0.69044	0.505	0.803	0.293	0.82411	0.64453	0.33084	0.15931	0.747	0.686	0.801	0.01753	0.06516	0.729	0.649	0.716	0.0457	0.04832	0.40247	0.97085	0.981	0.597
1A_6872684	1A	6872684
1A_7214024	1A	7214024	0.0694302	0.0517909	0.143106	0.723402	0.156793	0.920715	0.574379	0.304	0.25	0.16303	0.23862	0.09527	0.02285	0.348	0.421	0.199	0.02136	0.61593	0.49316	0.845	0.041	0.79	0.19019	0.84133	0.66867	0.497	0.998	0.663	0.0893	0.71267	0.78343	0.34114	0.12135	0.965	0.215	0.0868	0.03049	0.02291	0.676	0.895	0.965	0.32775	0.13361	0.41169	0.88172	0.811	0.224
1A_7274964	1A	7274964	0.05938	0.0455916	0.023415	0.898638	0.376792		0.923785	0.582	0.0803	0.09474	0.06671	0.31382	0.0266	0.651	0.256	0.28	0.09213	0.88436	0.39022	0.725	0.0219	0.32	0.18338	0.2608	0.62089	0.13194	0.28	0.195	0.127	0.40436	0.84877	0.49477	0.00283	0.774	0.568	0.108	0.1615	0.2659	0.354	0.963	0.99	0.16097	0.15757	0.20555	0.51786	0.412	0.224
1A_7277935	1A	7277935	0.240075	0.0998922	0.568153	0.0153243	0.673534	0.0119228	3.52e-09
1A_7281143	1A	7281143					0.867915
1A_7285426	1A	7285426		0.378702	0.184576	0.979308	0.351834	0.00110872	0.636013
1A_7285648	1A	7285648	0.632638	0.599189	0.0770773	0.479548	0.79619		0.355245
1A_7285649	1A	7285649	0.228645	0.416864	0.190744	0.791848	0.412501	0.0031339	0.807057
1A_7658855	1A	7658855	0.811575	0.0530059	0.0334006	0.492091	0.601971	0.0200068	0.398622			0.27293													0.92432							0.7691												0.2111
1A_7798151	1A	7798151	0.546898	0.582826	0.266978		0.0822212	0.838968					0.07364		0.12971	0.357			0.00746		0.17468	0.406				0.3773		0.64193	0.728				0.50897		0.33043	0.808			0.0188		0.655				0.03658		0.13814	0.832
1A_8108530	1A	8108530					0.820086	0.0225308
1A_8118239	1A	8118239					0.947162
1A_8152172	1A	8152172	0.773869	0.604658	0.148721	0.653333	0.980153		0.35982
1A_8295817	1A	8295817	0.445081	0.0333381	0.0747652	0.788807	0.359366	0.382601	0.173296	0.945	0.113	0.12787	0.83124	0.34115	0.0751	0.894	0.116	0.0413	0.31354	0.53564	0.28035	0.468	0.188	0.269	0.17328	0.18831	0.56533	0.9153	0.571	0.626	0.0119	0.48742	0.73078	0.26915	0.2544	0.611	0.168	0.193	0.16319	0.08933	0.164	0.72	0.121	0.30867	0.82992	0.68912	0.11655	0.609	0.209
1A_8516115	1A	8516115				0.695331	0.324239
1A_8575021	1A	8575021				0.464253	0.399516	0.310977							0.05076						0.34579							0.92639							0.35282												0.10541
1A_8612196	1A	8612196		0.0402461	0.117099	0.788551	0.290809	0.315185					0.6746		0.10739	0.895			0.27724		0.31915	0.4				0.20003		0.9472	0.779				0.74894		0.42453	0.407			0.34477		0.152				0.80974		0.10917	0.651
1A_8633935	1A	8633935		0.490421	0.131356	0.671023	0.963818		0.361267
1A_8809696	1A	8809696					0.778491	0.00472173
1A_9104582	1A	9104582			0.0876798	0.563663	0.1537	0.407439					0.89374		0.32071	0.924			0.16707		0.47817	0.534				0.05558		0.85333	0.664				0.70053		0.64407	0.291			0.23272		0.238				0.85624		0.14671	0.781
1A_9236468	1A	9236468		0.0237818				0.002718
1A_9311959	1A	9311959						0.002718
1A_9556541	1A	9556541
1A_9565863	1A	9565863	0.342709	0.000701	0.717225	6.3e-05	0.27102	0.605959	0.0581026	0.00507	0.165	0.98345	0.86281	0.63517	0.69873	0.521	0.905	0.193	0.58981	0.63424	0.29776	0.613	0.0374	0.971	0.87327	0.35917	0.89516	0.21973	0.451	0.53	0.0313	0.70559	0.55804	0.20675	0.43817	0.399	0.0852	0.0426	0.29004	0.99863	0.0446	0.0364	0.0776	0.69271	0.47863	0.89981	0.03324	0.243	0.73
1A_9940159	1A	9940159	0.030417	3.6e-07	0.675849	0.854394	0.816871	0.721601	0.38276		0.0638	0.3267	0.93307	0.46976	0.33387	0.00953		0.274	0.78036	0.03551	0.05715	0.495		0.315	0.37782	0.35083	0.78544	0.61339	0.134		0.426	0.65868	0.68981	0.16449	0.50121	0.205		0.875	0.93209	0.09554	0.301		0.783	0.19635	0.58869	0.04653	0.95495	0.966
1A_9968663	1A	9968663	0.319794	0.0224985	0.324822	0.927089	0.0465827		0.906855			0.29266	0.86			0.835			0.53005			0.904			0.15973	0.03992			0.0532			0.98358	0.58383			0.0416			0.17689		0.259			0.7937	0.71184			0.546
1A_9973206	1A	9973206
1A_9973314	1A	9973314	0.975751	0.000183	0.113623						0.534		0.89921			0.255		0.372	0.74752			0.0421		0.45		0.59996			0.143		0.0776		0.50966			0.0192		0.0524	0.19806		0.232		0.0694		0.78906			0.573
1A_10072236	1A	10072236		3.97e-07	0.713853	0.334013	0.726176						0.35572			0.00926			0.71113			0.216				0.77441			0.13				0.1478			0.178			0.94023		0.074				0.52193			0.925
1A_10132856	1A	10132856	0.924285	0.186213	0.0225162	0.796386	0.752772		5.37e-07	0.0048	0.72	0.41929	0.76198	0.30669		0.201	0.692	0.622	0.73735	0.98818		0.442	0.512	0.277	0.7998	0.81572	0.96951		0.0624	0.221	0.329	0.11429	0.63116	0.04183		0.0731	0.181	0.125	0.07138	0.75269	0.0729	0.0835	0.18	0.43061	0.967	0.88062		0.837	0.331
1A_10210891	1A	10210891	0.597118	4.07e-05	0.294264	0.864999	0.862812		2.15e-17	0.00104		0.24247	0.27354	0.11088	0.16334	0.00521	0.707		0.80692	0.3468	0.43892	0.238	0.34		0.21625	0.10402	0.94421	0.9655	0.313	0.845		0.4624	0.82726	0.02191	0.5372	0.722	0.268		0.56434	0.10688	0.0573	0.16		0.77523	0.43296	0.26788	0.55303	0.703	0.462
1A_10214692	1A	10214692	0.219283	0.0407798	0.0895231	0.743959	0.555627	0.425649	0.269058	0.653	0.872	0.3693	0.91551	0.34544	0.45255	0.787	0.0703	0.0149	0.13836	0.88225	0.00276	0.0855	0.165	0.148	0.21302	0.00438	0.28082	0.66896	0.98	0.2	0.109	0.24798	0.81064	0.28609	0.9355	0.432	0.802	0.224	0.37538	0.04734	0.436	0.602	0.334	0.27824	0.93058	0.41345	0.32565	0.864	0.243
1A_10223986	1A	10223986	0.110994	0.0113525	0.623405	0.201013	0.360782	0.32047	0.427257	0.013	0.753	0.91109	0.1498	0.64972	0.61622	0.0272	0.739	0.824	0.24876	0.54338	0.0309	0.507	0.136	0.191	0.49475	0.08584	0.5571	0.98564	0.218	0.148	0.0276	0.15448	0.52574	0.03394	0.39335	0.155	0.0916	0.319	0.08722	0.50126	0.0166	0.0982	0.211	0.85352	0.03707	0.67949	0.45156	0.106	0.192
1A_10423260	1A	10423260	0.0708167	0.0193553	0.654451	0.24325	0.473101	0.203807	0.548141	0.0166	0.782	0.85433	0.1498	0.63849	0.63221	0.0169	0.764	0.83	0.24876	0.46688	0.03456	0.515	0.122	0.239	0.55343	0.08584	0.6571	0.99129	0.157	0.136	0.0177	0.12162	0.52574	0.03035	0.40341	0.155	0.107	0.326	0.08722	0.5711	0.0136	0.0877	0.226	0.83742	0.03707	0.70305	0.3105	0.0524	0.169
1A_10605061	1A	10605061	0.229517	0.0192099				0.403834		0.013	0.725					0.0136	0.579	0.761				0.522	0.0513	0.207					0.165	0.105	0.0206					0.155	0.0996	0.303			0.00951	0.0888	0.303					0.0495	0.101
1A_10607314	1A	10607314	0.403028	0.0281799	0.414192	0.838728					0.456					0.000519		0.204				0.349		0.888					0.128		0.118					0.0605		0.871			0.0936		0.613					0.00691
1A_10743206	1A	10743206	0.222303	0.470547	0.0104991	0.889717	0.107517		0.00508216		0.963	0.10428	0.77927	0.37087		0.549		0.234	0.74669	0.4365		0.00517		0.586	0.21417	0.90197	0.68486		0.253		0.334	0.4226	0.91871	0.22286		0.0322		0.547	0.04511	0.03054	0.145		0.452	0.47175	0.69921	0.25969		0.463
1A_11207645	1A	11207645		0.141993	0.441731	0.306699	0.072892	0.897439				0.0373	0.67472			0.692			0.51185			0.00558			0.40796	0.79775			0.368			0.07526	0.44402			0.191			0.40442		0.139			0.41556	0.67642			0.181
1A_11207693	1A	11207693		0.464972	0.0800544	0.34349	0.00752479					0.09226	0.76274			0.745			0.44494			0.0358			0.12586	0.45122			0.29			0.61769	0.06188			0.007			0.92707		0.347			0.63793	0.64225			0.783
1A_11207721	1A	11207721
1A_11718307	1A	11718307	0.0213932	0.00041	0.615091	0.591202	0.904406	0.516033	0.00670038	0.0034	0.617	0.21866	0.49513	0.3036	0.23453	0.0135	0.697	0.191	0.90719	0.14572	0.03412	0.0762	0.859	0.361	0.71049	0.12298	0.58175	0.76926	0.196	0.262	0.0645	0.61787	0.89764	0.1387	0.47068	0.263	0.278	0.434	0.6712	0.12803	0.181	0.000605	0.725	0.33192	0.90278	0.14918	0.83099	0.946	0.162
1A_11718370	1A	11718370	0.0483677	0.000318	0.560258	0.590685	0.819529	0.373256	0.018492	0.000864	0.308	0.21866	0.57459	0.28135	0.15187	0.0108	0.717	0.184	0.7524	0.13487	0.08097	0.058	0.602	0.275	0.71049	0.11113	0.61841	0.60484	0.145	0.132	0.0446	0.61787	0.85801	0.06292	0.53757	0.182	0.194	0.385	0.70249	0.15413	0.212	0.000447	0.675	0.33192	0.88948	0.17292	0.90381	0.951	0.0817
1A_11810975	1A	11810975	0.963864
1A_12092096	1A	12092096	0.00150189	0.155717	0.602723	0.0006	0.313335	0.317131	0.88451
1A_12113521	1A	12113521	0.117281	8.24e-05	0.435519	0.304293	0.910956	0.199669	0.467207	0.000512	0.508	0.28872	0.56078	0.30003	0.19316	0.00661	0.398	0.239	0.8245	0.07447	0.06883	0.0766	0.813	0.204	0.58492	0.13313	0.62809	0.75488	0.407	0.839	0.241	0.51436	0.8695	0.26002	0.60578	0.532	0.0781	0.88	0.30282	0.10736	0.3	0.000408	0.765	0.83202	0.78363	0.16015	0.89586	0.431	0.136
1A_12115889	1A	12115889
1A_12130376	1A	12130376	0.0443285	0.526251	0.598415	5.33e-05	0.136119	0.3246	3.4e-05	0.252	0.313						0.188	0.4					0.0266	0.321						0.521	0.48						0.00377	0.333				0.162	0.504						0.677
1A_12132120	1A	12132120	0.100361		0.65259	0.000923	0.130657	0.818195
1A_12142757	1A	12142757		0.00198426	0.858065	0.033453	0.818535	0.351127	9.92e-10			0.43152	0.41317	0.16796	0.31238	0.00164			0.91751	0.01513	0.18896	0.244			0.87116	0.0215	0.85336	0.92356	0.432			0.37277	0.74928	0.26457	0.49014	0.95			0.10007	0.0146	0.169			0.26875	0.91911	0.32594	0.85293	0.461
1A_12192364	1A	12192364		0.0953619	0.920954	0.0110771	0.0531357	0.666217
1A_12219139	1A	12219139		0.927029	0.844621		0.648537
1A_12502801	1A	12502801	0.050536	6.29e-05	0.700319	0.23665	0.718424	0.768681	0.00331143	0.000266	0.232	0.23342	0.63551	0.51719	0.12573	0.00552	0.508	0.259	0.68613	0.1536	0.06554	0.05	0.579	0.381	0.47501	0.07694	0.26638	0.92293	0.189	0.132	0.35	0.38598	0.9133	0.12928	0.6018	0.243	0.149	0.406	0.5251	0.02555	0.121	0.00026	0.738	0.45236	0.84124	0.1635	0.75668	0.748	0.0562
1A_12502888	1A	12502888	0.0100401	9.76e-05	0.450442	0.297135	0.693239	0.7635	0.00303762	0.000218	0.175	0.29273	0.57808	0.51719	0.1027	0.00386	0.463	0.259	0.67978	0.1536	0.06648	0.0385	0.503	0.377	0.4563	0.10174	0.26638	0.8167	0.181	0.142	0.371	0.31333	0.90358	0.12928	0.61611	0.265	0.139	0.362	0.41383	0.02555	0.0887	0.000222	0.68	0.52424	0.80336	0.1635	0.84118	0.796	0.0627
1A_12818490	1A	12818490			0.723322	0.361522	0.685001	0.933219	0.00604289				0.52768	0.43599	0.10398	0.00293			0.74164	0.0356	0.03396	0.045				0.07397	0.43614	0.58917	0.0923				0.93467	0.13498	0.60655	0.251			0.44326	0.02518	0.0681				0.75033	0.16374	0.88353	0.747
1A_13667510	1A	13667510
1A_13806160	1A	13806160		0.035915	0.127927	0.534763	0.427183	0.0106437	5.29e-06						0.90942	0.146					0.75676	0.17						0.07386	0.547						0.01989	0.333					0.0363						0.09299	0.0412
1A_13857646	1A	13857646			0.488957	0.234319	0.510455	0.778726					0.37623		0.10725	0.00455			0.79473		0.04974	0.112				0.13515		0.59526	0.108				0.95807		0.47034	0.229			0.46215		0.0915				0.65123		0.97792	0.599
1A_13860080	1A	13860080	0.0115148	5.33e-05	0.386699	0.328588	0.516286	0.426551	0.00168636	0.000286	0.111	0.32082	0.47339	0.56783	0.10751	0.00589	0.493	0.187	0.71916	0.04928	0.09392	0.0842	0.81	0.0588	0.50162	0.06627	0.56846	0.83092	0.151	0.167	0.137	0.37046	0.9241	0.07562	0.51533	0.215	0.12	0.888	0.53237	0.0262	0.0879	0.000232	0.766	0.57209	0.76552	0.29914	0.99278	0.686	0.0687
1A_13861936	1A	13861936	0.230725				0.91199	0.630373	0.472184
1A_13971883	1A	13971883	0.00781451	4.16e-05	0.569974	0.268738	0.622107	0.293333	0.00144741	0.000249	0.371	0.24599	0.37623	0.56783	0.10869	0.00777	0.39	0.224	0.79473	0.04928	0.04925	0.0999	0.676	0.0988	0.51153	0.13515	0.56846	0.60085	0.113	0.0872	0.103	0.37595	0.95807	0.07562	0.47929	0.214	0.12	0.784	0.46215	0.0262	0.109	0.000211	0.638	0.63662	0.65123	0.29914	0.98046	0.773	0.0727
1A_14050313	1A	14050313	0.0185699	7.53e-05	0.619646	0.250293	0.609859	0.390858	0.000370646			0.41657	0.31794		0.10751	0.0124			0.53664		0.09392	0.102			0.64974	0.08246		0.83092	0.233			0.38935	0.93972		0.51533	0.305			0.55683		0.156			0.46146	0.91963		0.99278	0.673
1A_14054989	1A	14054989	0.0299227	8.72e-05	0.464281	0.21082	0.693013	0.645239	0.000410034	0.000484	0.366	0.43129	0.35218		0.10751	0.00963	0.488	0.173	0.36385		0.09392	0.0629	0.449	0.529	0.69679	0.08045		0.83092	0.296	0.0928	0.304	0.38922	0.94045		0.51533	0.328	0.174	0.521	0.60683		0.179	0.000232	0.901	0.50528	0.92006		0.99278	0.763	0.0819
1A_14065650	1A	14065650	0.0457779	9.86e-05	0.641402	0.211775	0.616737	0.311037	0.000913717	0.000484	0.336	0.43129	0.33744	0.56528	0.10751	0.033	0.488	0.173	0.49252	0.05002	0.09392	0.0797	0.449	0.732	0.69679	0.07567	0.58741	0.83092	0.164	0.0928	0.372	0.38922	0.95819	0.09427	0.51533	0.249	0.174	0.511	0.52449	0.02117	0.178	0.000232	0.877	0.50528	0.85148	0.30479	0.99278	0.965	0.0819
1A_14144869	1A	14144869
1A_14161137	1A	14161137	0.0674369	0.000159	0.506363	0.240147	0.651886	0.581872	0.000597152	0.000484	0.256	0.37154	0.34487	0.52339	0.12509	0.0219	0.488	0.15	0.36956	0.0631	0.04724	0.0341	0.449	0.625	0.63989	0.04686	0.6039	0.74631	0.127	0.0928	0.346	0.2139	0.9404	0.07751	0.53179	0.282	0.174	0.551	0.57894	0.0283	0.201	0.000232	0.698	0.70653	0.95476	0.30844	0.99627	0.88	0.0819
1A_14161172	1A	14161172	0.0304818	0.000134	0.565408	0.287735	0.625141	0.488375	0.00170393	0.000484	0.336	0.304	0.33018	0.52339	0.10806	0.0181	0.488	0.173	0.49066	0.0631	0.04846	0.0527	0.449	0.732	0.45419	0.04422	0.6039	0.60045	0.151	0.0928	0.372	0.20778	0.95842	0.07751	0.49618	0.284	0.174	0.511	0.49764	0.0283	0.191	0.000232	0.877	0.85646	0.89838	0.30844	0.98368	0.868	0.0819
1A_14189311	1A	14189311	0.0346915	0.848168
1A_14468568	1A	14468568	0.00260919	0.381906	0.559358	0.141697	0.611333	0.146534	0.226853		0.802	0.47166						0.456						0.678	0.70456						0.831	0.82351						0.807					0.832	0.93437
1A_14520449	1A	14520449	0.017241	0.000287	0.521805	0.0637742	0.241596	0.59583	0.158891	0.00201	0.193	0.39757	0.34959	0.55472	0.08756	0.0348	0.513	0.223	0.4575	0.04372	0.14057	0.207	0.432	0.791	0.65791	0.02196	0.68155	0.95029	0.0976	0.19	0.602	0.2333	0.94595	0.09205	0.46657	0.319	0.33	0.746	0.7081	0.03795	0.273	0.000139	0.68	0.78441	0.84899	0.64442	0.96317	0.976	0.0909
1A_14520452	1A	14520452	0.907283	0.05933	0.0878277	0.821904	0.90341	0.498794	0.593069	0.247		0.02987					0.705						0.116		0.1415					0.832		0.33986					0.0133					0.0768		0.19366					0.754
1A_15325346	1A	15325346	0.263312	0.279402	0.634398	0.051983	0.152999	0.255917	0.281207	0.459	0.222	0.94829					0.00853	0.461					0.672	0.584	0.76604					0.0309	0.989	0.93202					0.543	0.449				0.304	0.36	0.10991					0.934
1A_15345707	1A	15345707	0.165176	0.000439	0.503382	0.0711654	0.503132	0.431759	0.0608489	0.000255	0.375	0.36355	0.30766	0.76979	0.19671	0.0177	0.281	0.115	0.17796	0.06888	0.30185	0.116	0.795	0.821	0.63667	0.15069	0.93906	0.56419	0.0782	0.762	0.488	0.25323	0.94575	0.06687	0.45702	0.231	0.243	0.272	0.50689	0.03394	0.0992	0.000191	0.643	0.8464	0.88327	0.27187	0.89035	0.869	0.0824
1A_15373345	1A	15373345	0.795395	0.0267296	0.884839				0.956627
1A_15513597	1A	15513597					0.261944	0.370686								0.00651						0.156							0.0195							0.541					0.671							0.499
1A_15519432	1A	15519432	0.0339036	0.115095	0.111143	0.00952514	0.778738					0.06797				0.566						0.0779			0.46481				0.000643			0.61777				0.012					0.844			0.32612				0.0563
1A_15525079	1A	15525079		0.31619	0.054024							0.04558													0.14864							0.26633												0.33765
1A_15807361	1A	15807361
1A_16192594	1A	16192594		0.000316	0.240369	0.269875	0.461395	0.604678	0.318825			0.23246	0.21531	0.73313	0.28326	0.0144			0.25529	0.05082	0.25416	0.0476			0.54498	0.31814	0.95534	0.61794	0.036			0.48074	0.7551	0.03191	0.47136	0.16			0.86472	0.12948	0.209			0.87901	0.95367	0.5915	0.83444	0.639
1A_16192611	1A	16192611		0.162274	0.0487384	0.989384	0.825747	0.475926	0.76723			0.04558													0.14864							0.26633												0.33765
1A_16306070	1A	16306070		0.148031	0.0487384		0.802405
1A_16388833	1A	16388833
1A_16914205	1A	16914205	0.324558	0.000848	0.331566	0.528103	0.352251	0.577042	0.256079	0.00245	0.248	0.19943	0.25226	0.73313	0.21009	0.0269	0.274	0.101	0.27365	0.05082	0.08325	0.043	0.927	0.615	0.59767	0.2632	0.95534	0.64904	0.042	0.947	0.888	0.45363	0.94062	0.03191	0.78818	0.204	0.291	0.0388	0.89195	0.12948	0.0895	0.00125	0.453	0.88887	0.95693	0.5915	0.91789	0.81	0.11
1A_16933262	1A	16933262	0.0525489	0.524826	0.0183536	0.391894	0.386369		0.0022335		0.832	0.00509	0.02419			0.757		0.145	0.02339			0.185		0.922	0.76934	0.21164			0.00124		0.743	0.90735	0.33344			0.00375		0.807	0.06847		0.601		0.366	0.27345	0.01			0.00453
1A_16933279	1A	16933279	0.269108	0.000587	0.148524	0.721353	0.423187	0.704937	0.29091	0.00325	0.0865	0.16638	0.23983	0.64353	0.2261	0.0331	0.406	0.0569	0.25414	0.0971	0.07664	0.0257	0.938	0.422	0.65674	0.26861	0.91433	0.6023	0.0479	0.814	0.432	0.52494	0.91012	0.01396	0.67626	0.251	0.203	0.0417	0.84027	0.10494	0.0796	0.00212	0.228	0.8759	0.95874	0.18364	0.92695	0.782	0.208
1A_17008847	1A	17008847		0.000621	0.209573	0.778584	0.474505	0.903995	0.158853	0.00312	0.0506	0.16638	0.26647	0.64879	0.16904	0.0245	0.437	0.0555	0.25741	0.07115	0.23719	0.0367	0.944	0.421	0.65674	0.30401	0.65544	0.87798	0.0608	0.899	0.557	0.52494	0.91603	0.00471	0.66764	0.292	0.209	0.052	0.84226	0.09893	0.0593	0.00197	0.309	0.8759	0.95144	0.1819	0.97752	0.857	0.206
1A_17103665	1A	17103665		0.000325	0.066048		0.0325486	0.957064								0.146						0.0135							0.00525							0.0267					0.112							0.302
1A_17103674	1A	17103674		0.0186969	0.0269308		0.0289792	0.276221								0.0273						0.27							0.0332							0.12					0.0768							0.468
1A_17239750	1A	17239750
1A_18084861	1A	18084861							0.000845702
1A_18085929	1A	18085929							0.00250767
1A_19082320	1A	19082320	0.240967				0.436433									0.00813						0.165							0.709							0.315					0.202							0.28
1A_20237406	1A	20237406	0.670558	1.59e-06	0.14888	0.814266	0.497941		0.497153	0.00135	0.142	0.12316	0.0717	0.2758	0.10329	0.0197	0.157	0.0466	0.64079	0.02425	0.05274	0.28	0.734	0.708	0.58045	0.05294	0.97938	0.74217	0.0235	0.204	0.847	0.47817	0.60057	0.06585	0.49108	0.432	0.231	0.0521	0.78549	0.05424	0.0809	0.00778	0.189	0.85387	0.99558	0.13212	0.98551	0.541	0.0529
1A_20420194	1A	20420194
1A_20697903	1A	20697903	0.0662016	0.777017	0.212124	0.433409	0.648368	0.00939198	0.0293216	0.599	0.693	0.01918				0.132	0.897	0.144				0.729	0.255	0.878	0.57571				0.122	0.786	0.782	0.9891				0.00828	0.17	0.404			0.608	0.821	0.295	0.80431				0.000202	0.661
1A_20886731	1A	20886731	0.0991059	0.284286	0.0267953	0.219451	0.642785	0.552313	0.031523	0.832	0.121	0.08382				0.229	0.705	0.384				0.586	0.629	0.98	0.32974				0.264	0.699	0.861	0.90029				0.0326	0.0447	0.238			0.81	0.997	0.306	0.99062				0.000358	0.992
1A_20907484	1A	20907484	0.19511	2.5e-06	0.279895	0.640336	0.527952	0.985078	0.471795			0.28031	0.06757	0.46974	0.03943	0.103			0.29781	0.18925	0.03992	0.205			0.33485	0.09403	0.99398	0.62906	0.12			0.6498	0.74564	0.05088	0.14142	0.495			0.60646	0.00405	0.0634			0.38831	0.76317	0.08671	0.68843	0.545
1A_21468079	1A	21468079		0.0156417	0.792852	0.119084	0.178027
1A_22332581	1A	22332581	0.0735926								0.349							0.0281						0.798							0.906							0.91					0.675
1A_22354189	1A	22354189	0.0568066
1A_22486212	1A	22486212	0.0509685				0.198959		0.326739
1A_22597186	1A	22597186	0.261019	0.0275119	0.699409	0.406005	0.55863	0.424741	0.930742
1A_22598779	1A	22598779	0.486631	0.371447	0.841455	0.435465	0.856784	0.583396	0.818973				0.21179						0.09318							0.9741							0.03537						0.79237						0.98874
1A_22642655	1A	22642655		0.0399728	0.389182		0.687743	0.726876
1A_22643118	1A	22643118	0.6085	0.540147	0.989234	0.555941	0.768226		0.722862
1A_22652361	1A	22652361					0.73398	0.687924
1A_22664724	1A	22664724		0.0998898	0.446195		0.682005	0.66308
1A_22852983	1A	22852983	0.235474	0.00743919	0.0294701	0.0283785	0.0771451	0.00656139	0.235868			0.7345	0.42875	0.56793	0.10554	0.276			0.00802	0.08288	0.17006	0.0698			0.14894	0.5726	0.12127	0.3305	0.458			0.50422	0.30092	0.77828	0.17874	0.605			0.24126	0.42654	0.582			0.45778	0.32008	0.98224	0.94344	0.8
1A_22853010	1A	22853010	0.320218	0.00597733	0.0557228	0.0160627	0.087875	0.00718284	0.258523			0.7345	0.505	0.60957	0.09952	0.254			0.01051	0.15453	0.17821	0.05			0.14894	0.51808	0.14086	0.41896	0.349			0.50422	0.297	0.84328	0.20887	0.627			0.24505	0.39256	0.643			0.45778	0.37174	0.97294	0.95039	0.723
1A_22869036	1A	22869036	0.11386	0.00651247	0.0598832	0.0229282	0.131287	0.00782621	0.25562	0.0556	0.196	0.42947	0.53979	0.70009	0.09277	0.327	0.217	0.984	0.0028	0.14805	0.09192	0.0118	0.741	0.803	0.22576	0.39937	0.13739	0.7296	0.221	0.413	0.999	0.43474	0.30826	0.87786	0.20199	0.534	0.674	0.895	0.58616	0.40865	0.621	0.0478	0.588	0.36188	0.45969	0.96364	0.98642	0.758	0.611
1A_23155641	1A	23155641	0.992806
1A_23302883	1A	23302883		0.00492945	0.184211		0.00370428					0.61332	0.45068		0.68607	0.67			0.00776		0.04306	0.0129			0.06251	0.30239		0.92544	0.0968			0.21873	0.20336		0.79803	0.00867			0.72019		0.865			0.30396	0.58918		0.7101	0.523
1A_23342045	1A	23342045		0.00505925	0.173897		0.00471836						0.45068			0.635			0.00776			0.0131				0.30239			0.106				0.20336			0.0109			0.72019		0.859				0.58918			0.575
1A_23442329	1A	23442329	0.111041	0.0253408	0.176281	0.0314286	0.00713018	0.00437669	0.941677	1.45e-05	0.0963	0.24895	0.97779	0.90488	0.29825	0.645	0.0911	0.988	0.01355	0.07063	0.04835	0.108	0.685	0.162	0.12961	0.53816	0.55972	0.81678	0.0733	0.555	0.159	0.69119	0.52744	0.21849	0.53668	0.0302	0.383	0.98	0.92363	0.6097	0.366	0.102	0.65	0.02894	0.50551	0.33729	0.98073	0.166	0.394
1A_23833017	1A	23833017				0.0178382	0.0079085	0.00747228							0.29767	0.559					0.04656	0.21						0.66081	0.0948						0.55651	0.0439					0.424						0.93102	0.59
1A_24247126	1A	24247126			0.69597	0.398145	0.797944	0.776132	0.404581				0.54467	0.70556		0.566			0.66204	0.07378		0.306				0.99866	0.68973		0.456				0.71053	0.71538		0.361			0.64268	0.3063	0.566				0.61121	0.48564		0.187
1A_24434608	1A	24434608	0.245217	0.726204	0.611741	0.278492	0.699052	0.737836	0.431495		0.0649	0.02899	0.83145	0.7835		0.386		0.649	0.41911	0.0156		0.468		0.468	0.1314	0.94598	0.60511		0.46		0.204	0.16853	0.66434	0.78185		0.415		0.376	0.53295	0.21308	0.271		0.852	0.23557	0.22817	0.29265		0.238
1A_24434623	1A	24434623	0.387286	0.400503	0.518583	0.429727	0.614692	0.592006	0.661146		0.114	0.07992	0.69661	0.83665		0.529		0.46	0.73901	0.36347		0.373		0.62	0.3521	0.93583	0.70329		0.959		0.148	0.24569	0.70556	0.88113		0.655		0.461	0.45511	0.37187	0.414		0.666	0.36327	0.39737	0.7668		0.114
1A_24545871	1A	24545871					0.976352	0.817236
1A_25490035	1A	25490035
1A_25807483	1A	25807483	0.0829308	0.581335	0.222843	0.208293	0.885222	0.681962	0.579159	0.551	0.019	0.02792	0.6605	0.7835		0.562	0.811	0.5	0.83017	0.0156		0.425	0.735	0.331	0.11834	0.93571	0.60511		0.393	0.987	0.174	0.20133	0.78855	0.78185		0.285	0.706	0.317	0.4844	0.21308	0.482	0.533	0.879	0.26095	0.14444	0.29265		0.334	0.902
1A_25938292	1A	25938292	0.102642	0.691772	0.168246	0.348763	0.838481	0.751343	0.81887	0.614	0.0294	0.01796	0.43763	0.83665		0.771	0.798	0.541	0.90347	0.36347		0.317	0.903	0.43	0.23389	0.85827	0.70329		0.758	0.988	0.125	0.24676	0.80667	0.88113		0.369	0.499	0.653	0.4403	0.37187	0.673	0.747	0.409	0.19807	0.22303	0.7668		0.166	0.922
1A_26318712	1A	26318712	0.190961	0.566768	0.404352	0.272672	0.992829	0.731042	0.656237	0.51	0.0178	0.02792	0.6452	0.73585		0.528	0.831	0.509	0.75854	0.14857		0.412	0.578	0.314	0.11834	0.98869	0.61975		0.303	0.984	0.159	0.20133	0.8248	0.99381		0.194	0.636	0.444	0.46704	0.39037	0.683	0.379	0.894	0.26095	0.31095	0.52829		0.112	0.788
1A_26598498	1A	26598498					0.698219
1A_27209346	1A	27209346		0.00342259	0.0730689	0.000253	0.0001	0.00674442	0.481693			0.66829	0.77949	0.3505	0.29556	0.864			0.0018	0.39924	0.19068	0.064			0.11156	0.36375	0.59024	0.91193	0.23			0.68908	0.88611	0.3298	0.4407	0.118			0.80898	0.40345	0.858			0.06893	0.697	0.8252	0.62176	0.0852
1A_27512785	1A	27512785	0.0251203	0.000579	0.325216	0.0168539	0.772938	0.00464387	0.560959	0.912	0.402	0.14018	0.99187	0.75033	0.3945	0.485	0.488	0.243	0.45804	0.03354	0.08606	0.399	0.614	0.8	0.00949	0.39012	0.69963	0.66931	0.304	0.915	0.446	0.03029	0.18305	0.71172	0.33656	0.156	0.623	0.0369	0.34698	0.60285	0.308	0.14	0.0303	0.89325	0.42108	0.89412	0.78949	0.457	0.111
1A_27513529	1A	27513529					0.340758	0.00223262
1A_28366623	1A	28366623	0.0562735	0.00550967	0.568314	0.0081092	0.150802	0.000614731	4.26e-07	0.692	0.257	0.36026	0.54654		0.04847	0.522	0.713	0.476	0.4539		0.12317	0.346	0.862	0.64	0.05112	0.64044		0.82599	0.158	0.184	0.445	0.2348	0.01537		0.28892	0.0345	0.736	0.0182	0.46657		0.368	0.0325	0.0624	0.79539	0.27799		0.2717	0.656	0.67
1A_28456382	1A	28456382
1A_29116428	1A	29116428	0.271569		0.236509	0.261259	0.00136809	0.685103								0.939						0.709							0.904							0.827					0.882							0.902
1A_29116815	1A	29116815					0.505142
1A_29122284	1A	29122284					0.00122468
1A_29187033	1A	29187033
1A_29799231	1A	29799231		0.0590493	0.17311	0.33012	0.000877	0.909831	0.0332782			0.42635	0.93994	0.58834	0.84777	0.788			0.00204	0.05003	0.59492	0.6			0.24701	0.03363	0.67218	0.8099	0.533			0.3113	0.42293	0.89047	0.34392	0.615			0.85405	0.29083	0.748			0.27276	0.09698	0.84646	0.84938	0.997
1A_29804996	1A	29804996	0.484371	0.0976023	0.218437	0.27098	0.00126059	0.72743	0.0236964	0.0173	0.243	0.42635	0.88737		0.82278	0.817	0.968	0.855	0.00191		0.77778	0.558	0.729	0.749	0.24701	0.03017		0.82441	0.699	0.0702	0.465	0.3113	0.35071		0.43706	0.511	0.982	0.0497	0.85437		0.775	0.457	0.454	0.27276	0.1506		0.7909	0.985	0.519
1A_29887344	1A	29887344			0.29881		0.00163705	0.837239								0.737						0.862							0.46							0.377					0.91							0.944
1A_29887464	1A	29887464		0.125164	0.287278		0.000295	0.731567					0.82039		0.92728	0.791			0.00222		0.72328	0.86				0.03153		0.82051	0.655				0.27551		0.28419	0.402			0.5172		0.703				0.1253		0.82509	0.995
1A_30009787	1A	30009787
1A_30015422	1A	30015422	0.0271342	0.10936	0.289854	0.0978754	0.000531	0.714446	0.0203519	0.016	0.294	0.3312	0.87739	0.66312	0.92228	0.853	0.971	0.862	0.00236	0.02308	0.74886	0.579	0.78	0.607	0.3327	0.02897	0.78918	0.80255	0.663	0.0763	0.649	0.32318	0.36032	0.93503	0.30257	0.533	0.943	0.0934	0.60809	0.286	0.481	0.525	0.599	0.27697	0.09521	0.96598	0.79762	0.994	0.506
1A_30114974	1A	30114974
1A_30118731	1A	30118731				0.111582	0.00140286
1A_30332610	1A	30332610
1A_30334580	1A	30334580	0.826918	0.0106974	0.218026	0.00358408	7.56e-06	0.0315	0.00835367			0.89656	0.70766	0.64432	0.60324	0.181			0.00114	0.5669	0.59988	0.144			0.06479	0.01618	0.87531	0.88741	0.0624			0.0976	0.45029	0.49982	0.58812	0.428			0.42924	0.17003	0.232			0.0465	0.50294	0.83159	0.51692	0.735
1A_30336747	1A	30336747		0.00745376	0.285847		8.28e-06	0.0172337							0.4613	0.183					0.68303	0.349						0.95401	0.0363						0.68423	0.505					0.281						0.43719	0.895
1A_30404292	1A	30404292					0.208108
1A_30559381	1A	30559381
1A_30775021	1A	30775021
1A_31176211	1A	31176211			0.436335	0.00915378	2.15e-06	0.0485235					0.35636		0.09873				0.00118		0.84874					0.02824		0.77266					0.3614		0.72609				0.19516						0.52826		0.0866
1A_31346621	1A	31346621
1A_31790948	1A	31790948	0.710038	0.0106554	0.384689	0.0150354	3.84e-06	0.0726096	0.00511538	0.00665		0.91757	0.3726	0.84475	0.13671	0.39	0.13		0.00136	0.46012	0.76887	0.262	0.533		0.17579	0.0169	0.99023	0.73002	0.205	0.293		0.436	0.18894	0.427	0.63539	0.528	0.337		0.14896	0.34095	0.49	0.0985		0.03911	0.44884	0.73689	0.08019	0.643	0.272
1A_31891186	1A	31891186	0.680629	0.00664785	0.51691	0.118163	0.0242473	0.0211222	0.35787	0.244	0.329	0.44557	0.28371	0.58671	0.019	0.402	0.0293	0.636	0.13133	0.11969	0.03842	0.738	0.993	0.358	0.01466	0.98225	0.19419	0.61356	0.0538	0.554	0.879	0.07339	0.05808	0.30811	0.29045	0.119	0.921	0.00332	0.21976	0.71044	0.124	0.323	0.0579	0.77521	0.25236	0.09247	0.6501	0.365	0.356
1A_31900176	1A	31900176	0.467935	0.771032					0.408339
1A_31918093	1A	31918093	0.157224	0.0101752	0.422094	0.172535	0.181806	0.0156454	0.774041						0.01953	0.278					0.02646	0.662						0.30741	0.247						0.71728	0.28					0.042						0.38374	0.356
1A_31974210	1A	31974210	0.621146	0.0194271	0.559313					0.111	0.381	0.34781				0.95	0.359	0.485				0.533	0.786	0.633	0.09702				0.458	0.907	0.96	0.01421				0.191	0.749	0.0117			0.291	0.406	0.311	0.89989				0.126	0.492
1A_31992368	1A	31992368		0.677293
1A_32111338	1A	32111338	0.0481482	0.677293					0.347923
1A_32111351	1A	32111351	0.0804646	0.308698	0.224491	0.199643	0.000693	0.98589	0.0734069	0.00312	0.241	0.21832	0.7998	0.33134	0.05148	0.957	0.0225	0.153	0.00353	0.00832	0.16803	0.771	0.412	0.533	0.92328	0.02007	0.34243	0.67976	0.915	0.0661	0.431	0.18916	0.5584	0.77035	0.97045	0.504	0.812	0.00189	0.3316	0.83723	0.66	0.461	0.239	0.14191	0.03923	0.85013	0.78288	0.527	0.352
1A_32282143	1A	32282143		0.00206472		0.130548	0.0731729	0.0205528							0.07157	0.343					0.02946	0.646						0.5533	0.25						0.17363	0.115					0.242						0.24157	0.384
1A_32435102	1A	32435102
1A_32471115	1A	32471115	0.0627781	0.142829	0.359199	0.13646	0.000176	0.935181	0.042774	0.00436	0.235	0.2524	0.77233	0.49821	0.04348	0.831	0.0546	0.156	0.00367	0.02964	0.21137	0.937	0.621	0.445	0.22108	0.01988	0.39855	0.83918	0.834	0.0449	0.522	0.11524	0.56096	0.63147	0.58102	0.661	0.901	0.000649	0.48419	0.83441	0.821	0.389	0.223	0.19022	0.0488	0.70628	0.74856	0.333	0.53
1A_32859095	1A	32859095
1A_32900928	1A	32900928	0.396711	0.452759	0.345284	0.38144	0.00023	0.8041	0.030313	0.0121	0.226	0.26705	0.578	0.56022	0.01702	0.839	0.013	0.251	0.00173	0.00203	0.22481	0.715	0.458	0.443	0.71531	0.06949	0.26821	0.65042	0.613	0.132	0.41	0.12762	0.64636	0.89014	0.62993	0.552	0.882	0.0993	0.64771	0.85249	0.453	0.272	0.202	0.10803	0.08119	0.58714	0.73093	0.382	0.223
1A_33084112	1A	33084112	0.00298142	0.457474	0.32698	0.519514	0.000458	0.739509	0.0242442	0.00701	0.239	0.252	0.50711		0.03114	0.524	0.0345	0.286	0.00196		0.21491	0.769	0.457	0.465	0.66514	0.06477		0.74087	0.644	0.0718	0.434	0.1247	0.64931		0.58441	0.591	0.929	0.102	0.41118		0.273	0.225	0.212	0.11563	0.05477		0.63776	0.244	0.188
1A_33112310	1A	33112310	0.555663		0.155818		0.318661	9.91e-06	1.59e-16
1A_33219514	1A	33219514	0.144804	0.583752	0.484927	0.185908	0.000199	0.697827	0.013988	0.015	0.262	0.25882	0.56149	0.58896	0.06059	0.538	0.0212	0.3	0.00155	0.01009	0.2266	0.73	0.541	0.605	0.68205	0.07501	0.32245	0.85632	0.769	0.0545	0.525	0.1237	0.61985	0.84276	0.47852	0.666	0.917	0.212	0.62751	0.93653	0.431	0.409	0.369	0.11471	0.08169	0.73056	0.72866	0.202	0.308
1A_33754898	1A	33754898	0.634097	0.64314		0.50821			0.205086
1A_33755557	1A	33755557		0.953187	0.456721	0.197804	0.00145169	0.448485	0.10732			0.26816	0.3601	0.52144	0.10954	0.756			0.00333	0.00315	0.33406	0.444			0.83422	0.0773	0.2381	0.83393	0.771			0.18431	0.47274	0.97729	0.40718	0.568			0.7784	0.92495	0.413			0.1356	0.09446	0.60056	0.91771	0.574
1A_34566369	1A	34566369
1A_34656362	1A	34656362	0.531115	0.775102		0.99871			0.323458
1A_34851632	1A	34851632	0.309079	0.925523		0.90532			0.211856
1A_34973444	1A	34973444							0.65865
1A_34979346	1A	34979346							0.140304
1A_35111248	1A	35111248	0.806734	0.868358					0.674784
1A_35112952	1A	35112952	0.280009	0.914823		0.92128			0.290411
1A_35530415	1A	35530415	0.343525	0.555046		0.959849			0.588816
1A_36562581	1A	36562581				0.917572
1A_37489975	1A	37489975							0.756018
1A_37507495	1A	37507495	0.0715217	0.989303		0.776435	0.526725	0.836506	0.415222
1A_38715697	1A	38715697			0.054576	0.000983	0.0950518	0.00514395					0.21103		0.02491	0.336			0.06843		0.11046	0.157				0.27559		0.26747	0.00568				0.01893		0.10678	0.0456			0.96564		0.636				0.74195		0.07159	0.329
1A_38718101	1A	38718101	0.962003	0.910749		0.868025			0.938119
1A_39183475	1A	39183475	0.930608	0.915896		0.333181			0.69318
1A_39513052	1A	39513052		0.685137		0.652995			0.845222
1A_39652795	1A	39652795	0.644381	0.886783		0.854083			0.968686
1A_39826353	1A	39826353	0.347811	0.865047		0.854083			0.878358
1A_40327964	1A	40327964		0.790675			0.740959
1A_40498587	1A	40498587	0.00858683	0.842346		0.413856			0.734001
1A_40498720	1A	40498720	0.474363	0.767222		0.464654			0.697314
1A_41054531	1A	41054531	0.0266127		0.597042	0.0279866	0.000164	0.00362333					0.38441	0.24465	0.73262	0.0806			0.000328	0.02257	0.97589	0.286				0.08694	0.39772	0.91834	0.127				0.00615	0.74016	0.92411	0.826			0.65979	0.38082	0.674				0.2296	0.48072	0.25075	0.247
1A_41375014	1A	41375014
1A_41901260	1A	41901260							1.74e-07
1A_41901294	1A	41901294							5.03e-40
1A_41906454	1A	41906454					0.377775
1A_41916355	1A	41916355	0.177579	0.594515	0.616271	0.423697	0.112222	0.209307	5.41e-15	0.274	0.208	0.9136	0.23098	0.09687	0.45361	0.103	0.5	0.83	0.02572	0.66693	0.2705	0.149	0.698	0.00672	0.97028	0.22626	0.99491	0.12413	0.468	0.0857	0.119	0.31846	0.09439	0.8448	0.41273	0.475	0.862	0.251	0.89103	0.92671	0.0384	0.0818	0.0524	0.3814	0.21471	0.10708	0.10911	0.429	0.312
1A_41919623	1A	41919623	0.673136	0.98835		0.520496			0.874389
1A_42100559	1A	42100559	0.333744	0.498007		0.966837			0.816902
1A_43203036	1A	43203036		0.941222		0.963263			0.772386
1A_44445131	1A	44445131	0.611224	0.507121		0.98623			0.762029
1A_45252081	1A	45252081		0.699208		0.646122			0.946988
1A_45540979	1A	45540979	0.33037	0.942996		0.675586			0.69749
1A_45588946	1A	45588946	0.0593304	0.516164	0.629871	0.468023	0.0950701	0.206314	2.11e-14	0.948	0.808	0.71535	0.02778	0.14635	0.40338	0.718	0.993	0.536	0.015	0.99911	0.28301	0.518	0.78	0.0029	0.46507	0.22261	0.97423	0.06204	0.792	0.906	0.27	0.33019	0.04055	0.62466	0.34703	0.116	0.381	0.426	0.58514	0.95225	0.0878	0.257	0.53	0.33082	0.06067	0.13184	0.08915	0.52	0.185
1A_45650058	1A	45650058				0.758929
1A_45834341	1A	45834341							8.36e-10
1A_45834644	1A	45834644	0.343143		0.395123		0.574271
1A_46054205	1A	46054205
1A_46222311	1A	46222311	0.476297	0.338856	0.346076	0.304567	0.10821	0.109412	1.99e-11	0.525	0.571	0.00377	0.43927	0.17347	0.14959	0.945	0.798	0.695	0.05858	0.36279	0.2125	0.453	0.47	0.00313	0.4265	0.08172	0.61272	0.10742	0.193	0.838	0.45	0.07767	0.13312	0.61523	0.39794	0.017	0.285	0.737	0.97764	0.72606	0.0151	0.0887	0.15	0.08346	0.24297	0.03578	0.10562	0.758	0.158
1A_46245745	1A	46245745	0.0870464
1A_46357564	1A	46357564	0.129648			0.0805391	0.130054		1.31e-08
1A_47404077	1A	47404077
1A_47521369	1A	47521369	0.671282	0.495456	0.205207	0.558253	0.0979081	0.0940746	5.62e-12	0.316	0.326	0.00421	0.54721	0.11605	0.16635	0.936	0.991	0.813	0.00793	0.64075	0.44024	0.717	0.456	0.0013	0.14501	0.04893	0.81136	0.06179	0.242	0.685	0.542	0.09247	0.12048	0.55454	0.54873	0.0455	0.289	0.628	0.98065	0.69403	0.0101	0.178	0.197	0.05503	0.21101	0.0138	0.10802	0.772	0.209
1A_47581359	1A	47581359	0.681844	0.433769	0.274797	0.689588	0.0876157	0.0820952	1.18e-10	0.316	0.392	0.00636	0.31537	0.22431	0.16906	0.986	0.951	0.711	0.0188	0.884	0.51667	0.662	0.598	0.000875	0.41812	0.06997	0.82782	0.07596	0.313	0.728	0.518	0.07578	0.13412	0.67873	0.54219	0.0333	0.305	0.597	0.91181	0.76703	0.014	0.172	0.171	0.07126	0.11921	0.03624	0.11527	0.81	0.272
1A_47808243	1A	47808243
1A_48904814	1A	48904814
1A_48998793	1A	48998793		0.879459	0.239589	0.591775	0.0662662	0.1158	2.23e-11			0.00473	0.63391		0.18074	0.815			0.01457		0.49531	0.819			0.15508	0.03427		0.06125	0.26			0.13253	0.18766		0.59738	0.0541			0.97865		0.00337			0.05213	0.18472		0.10558	0.704
1A_49033878	1A	49033878
1A_49153543	1A	49153543	0.34199	0.720197	0.119414	0.603766	0.0632917	0.232363	2.04e-09	0.321	0.426	0.00245	0.30938	0.16175	0.17926	0.921	0.969	0.608	0.04223	0.85483	0.44296	0.693	0.263	0.000434	0.02136	0.09515	0.80548	0.10983	0.376	0.565	0.316	0.09135	0.20724	0.55675	0.3721	0.0185	0.311	0.864	0.89332	0.69329	0.00539	0.374	0.122	0.01831	0.18161	0.01851	0.11586	0.578	0.154
1A_49154769	1A	49154769		0.962531	0.136603	0.416888	0.0705056	0.189406	1.26e-10			0.00233	0.53743	0.11605	0.16032	0.823			0.01548	0.64075	0.37303	0.719			0.1223	0.03683	0.81136	0.05274	0.299			0.09885	0.18384	0.55454	0.48486	0.0504			0.96971	0.69403	0.00595			0.04161	0.22837	0.0138	0.11915	0.669
1A_49239494	1A	49239494				0.623218	0.0607493	0.210204							0.16321						0.44481							0.06621							0.47813												0.12663
1A_49245431	1A	49245431				0.707469	0.0557508	0.267044	4.48e-09					0.22431	0.16321	0.659				0.884	0.44481	0.73					0.82782	0.06621	0.354					0.67873	0.47813	0.0274				0.76703	0.0183					0.03624	0.12663	0.792
1A_49281757	1A	49281757	0.43529	0.98058	0.159431	0.34917	0.0781983	0.182298	1.44e-10	0.371	0.354	0.00233	0.64957	0.11605	0.16032	0.778	0.986	0.733	0.01201	0.64075	0.37303	0.783	0.243	0.000525	0.1223	0.03566	0.81136	0.05274	0.298	0.601	0.435	0.09885	0.18834	0.55454	0.48486	0.0714	0.2	0.597	0.98876	0.69403	0.0152	0.282	0.145	0.04161	0.2296	0.0138	0.11915	0.794	0.111
1A_49347009	1A	49347009							0.374037
1A_49891048	1A	49891048	0.302427	0.954644	0.132372	0.116095	0.104026		0.140258			0.01328													0.53228							0.98225												0.45104
1A_51204670	1A	51204670		0.023944					0.175744
1A_51347034	1A	51347034							0.882014
1A_53903789	1A	53903789							0.426508
1A_61088948	1A	61088948							0.923544
1A_62276029	1A	62276029
1A_63753221	1A	63753221	0.573865
1A_64584151	1A	64584151
1A_71063272	1A	71063272							0.92632
1A_73310721	1A	73310721							0.823345
1A_86437804	1A	86437804							0.556605
1A_89590707	1A	89590707
1A_94502033	1A	94502033	0.000136879	0.0173454					0.717532
1A_99663780	1A	99663780
1A_99697755	1A	99697755	0.301171
1A_99867642	1A	99867642
1A_116172623	1A	116172623						0.446463
1A_139095196	1A	139095196						0.793503
1A_142889441	1A	142889441							0.997338
1A_147691680	1A	147691680							0.918426
1A_152408535	1A	152408535							0.969068
1A_162939578	1A	162939578
1A_181767032	1A	181767032							0.952091
1A_184322440	1A	184322440
1A_186739036	1A	186739036						0.774963
1A_202722917	1A	202722917
1A_238866911	1A	238866911							0.808849
1A_251376894	1A	251376894							0.475235
1A_265067602	1A	265067602							0.626937
1A_272885718	1A	272885718
1A_275765978	1A	275765978	0.00382281	1.5e-11	1.51e-08	0.0567887	0.294995	0.189237	0.58386	0.32	0.768	0.2419					0.498	0.806					0.0122	0.233	0.05993					0.0131	0.146	0.08441					0.557	0.931				0.00177	0.758	0.00115					0.108
1A_284321998	1A	284321998							0.588079
1A_285351710	1A	285351710							0.353534
1A_289268176	1A	289268176							0.405373
1A_294513533	1A	294513533							0.608429
1A_294736741	1A	294736741	0.07191						0.414866
1A_298646355	1A	298646355							0.537733
1A_298654601	1A	298654601							0.44951
1A_299069981	1A	299069981		1.05e-10	1.33e-08		0.979113	0.287561				0.35251													0.02879							0.05683												0.000944
1A_303250586	1A	303250586	0.0102527	6.31e-11	3.76e-08	0.0424077	0.985053	0.215429	0.28432	0.675	0.982	0.35251					0.491	0.712					0.0154	0.647	0.02879					0.0136	0.162	0.05683					0.275	0.562				0.00224	0.711	0.000944					0.0872
1A_303250589	1A	303250589	0.0993718	1.3e-10	1.67e-09	0.0133108	0.995026	0.17182	0.598987	0.675	0.981	0.35251					0.491	0.77					0.0154	0.64	0.02879					0.0136	0.0677	0.05683					0.275	0.657				0.00224	0.712	0.000944					0.0872
1A_303728157	1A	303728157	0.000181786	9.59e-10	2.65e-10	0.0158255	0.883184	0.154143	0.258743		0.96	0.4589						0.972						0.604	0.11218						0.12	0.03032						0.454					0.627	0.00189
1A_305001464	1A	305001464
1A_306114797	1A	306114797	0.00417263	3.95e-10	1.45e-08	0.0269628	0.969003	0.25428	5.14e-15		0.975	0.35251						0.914						0.537	0.02879						0.217	0.05683						0.643					0.621	0.000944
1A_306143327	1A	306143327					0.979571
1A_307052805	1A	307052805
1A_309452599	1A	309452599							0.352766
1A_310489840	1A	310489840		3.95e-11	2.92e-09	0.0997511		0.174436	0.146696			0.31433													0.01372							0.05055												0.000789
1A_311808383	1A	311808383							0.542688
1A_313116160	1A	313116160	0.0515464
1A_313516844	1A	313516844
1A_320331200	1A	320331200	0.280778	4.86e-13	2.54e-09	0.60766	0.163978	0.120807	0.0845034			0.40214													0.23102							0.00791												0.01044
1A_338746332	1A	338746332							0.328622
1A_338746404	1A	338746404	0.259841	0.105745					0.588524
1A_338834939	1A	338834939							0.622746
1A_339516901	1A	339516901							0.520195
1A_339516917	1A	339516917	0.299117	0.162202					0.545842
1A_339927670	1A	339927670	0.294517	0.159971					0.671443
1A_341122428	1A	341122428							0.451426
1A_342385338	1A	342385338							0.349241
1A_345115118	1A	345115118	0.548452	0.220412					0.794546
1A_347648337	1A	347648337	0.726171	0.193415					0.821612
1A_351340522	1A	351340522							0.56525
1A_352859995	1A	352859995							0.46636
1A_354951365	1A	354951365							0.922255
1A_355339792	1A	355339792							0.875475
1A_358151433	1A	358151433							0.87907
1A_361635441	1A	361635441	0.216724						0.625898
1A_364197196	1A	364197196
1A_364223821	1A	364223821		0.00733057	0.132628	0.399983
1A_366133045	1A	366133045	0.129491	0.00354116	0.345658	0.23966			0.549988
1A_366133063	1A	366133063	0.197988	0.00514629	0.138868	0.195576			0.851013
1A_372638780	1A	372638780	0.492759	0.0113263	0.132826	0.0235784			0.137479
1A_372643320	1A	372643320	0.370929	0.00999175	0.0855575	0.0235784			0.449829
1A_372749296	1A	372749296							3.34e-12
1A_373765465	1A	373765465		0.0113263	0.10664	0.0578207			0.558217
1A_374216815	1A	374216815	0.123224	0.0121689	0.0861245	0.0235784			0.985056
1A_374251362	1A	374251362		0.0121689	0.136841	0.0235784			0.725269
1A_375468477	1A	375468477	0.199815	0.0121689	0.123397	0.0235784			0.692056
1A_384775604	1A	384775604	0.0323053	0.0113263	0.0812492	0.0235784			0.700474
1A_386477447	1A	386477447	0.213027	0.0121689	0.101759	0.0235784			0.677019
1A_387811952	1A	387811952							0.720697
1A_400967142	1A	400967142	0.397028
1A_402236557	1A	402236557	0.000114773	1.37e-11	0.000115	0.625556	0.605337	0.22642	0.0905366	0.761		0.86956					0.859						0.105		0.04079					0.0462		0.03297					0.883					0.00335		0.17655					0.111
1A_407633780	1A	407633780							0.123892
1A_407633798	1A	407633798							0.126327
1A_418076459	1A	418076459
1A_432011542	1A	432011542			4.81e-05		0.851668	0.11248
1A_432956741	1A	432956741	0.000135368	7.23e-11	3.46e-05	0.232029		0.0933617	0.00921682	0.46	0.8	0.70572					0.588	0.804					0.0219	0.229	0.04546					0.0509	0.402	0.04106					0.731	0.521				0.000608	0.802	0.03265					0.0284
1A_432961588	1A	432961588
1A_432961610	1A	432961610
1A_435668543	1A	435668543	0.00291202
1A_437993920	1A	437993920
1A_440172362	1A	440172362
1A_445565809	1A	445565809
1A_446037130	1A	446037130					0.153041	0.126117
1A_462390958	1A	462390958	0.0195861	4.94e-13	2.64e-08	0.00236494	0.0340073	0.0146215	0.00319047	0.295	0.83	0.75753					0.714	0.714					0.411	0.0539	0.04505					0.204	0.126	0.0988					0.848	0.477				0.00164	0.62	0.04472					0.289
1A_462617163	1A	462617163	0.000183141	5.15e-14	1.59e-07	0.0507767	0.109057	0.0106645	0.0141229	0.128	0.971	0.67523					0.641	0.441					0.561	0.0685	0.02244					0.528	0.151	0.15443					0.634	0.579				0.00288	0.876	0.02881					0.425
1A_463407231	1A	463407231	2.18e-05	3.53e-14	1.22e-08	0.0535919		0.0248066	0.00861573	0.267	0.314	0.62343					0.894	0.792					0.0795	0.196	0.0043					0.185	0.512	0.04269					0.408	0.536				0.00252	0.924	0.00639					0.0629
1A_463494639	1A	463494639	1.02e-05	8.12e-15	8.71e-09		0.554929	0.0248066	0.00600032	0.543	0.341	0.43932					0.712	0.744					0.101	0.0632	0.00373					0.185	0.188	0.04785					0.713	0.983				0.00261	0.917	0.00611					0.0749
1A_465614616	1A	465614616
1A_466927662	1A	466927662	0.0884305	0.14783	0.384567	0.072649	0.0552448	0.029058	0.413545	0.415	0.231	0.62342	0.75862	0.78719	0.76751	0.138	0.34	0.378	0.43935	0.05802	0.57721	0.507	0.103	0.43	0.55147	0.76245	0.88847	0.17557	0.185	0.383	0.875	0.23397	0.23407	0.64762	0.51289	0.0165	0.868	0.0627	0.36353	0.47478	0.234	0.0639	0.441	0.37713	0.51544	0.23669	0.50561	0.88	0.0786
1A_471700659	1A	471700659	0.183548	0.0696848	0.281331	0.0517097	0.0254068	0.0181061	0.459275	0.321	0.367	0.47263	0.68792	0.83384	0.76751	0.186	0.466	0.542	0.60369	0.06277	0.57721	0.777	0.0106	0.48	0.89492	0.52919	0.84971	0.17557	0.357	0.395	0.933	0.51117	0.29021	0.69987	0.51289	0.0269	0.932	0.0238	0.2214	0.48773	0.199	0.112	0.202	0.52414	0.46418	0.24	0.50561	0.76	0.0116
1A_471700717	1A	471700717	0.12393	0.0780547	0.303624	0.0527131	0.0193601	0.0226496	0.401985	0.323	0.234	0.51088	0.66521	0.83384	0.76751	0.196	0.458	0.352	0.45817	0.06277	0.57721	0.799	0.0145	0.474	0.73884	0.3423	0.84971	0.17557	0.325	0.362	0.907	0.41357	0.33103	0.69987	0.51289	0.0359	0.893	0.028	0.19574	0.48773	0.205	0.103	0.149	0.60247	0.43409	0.24	0.50561	0.75	0.0163
1A_471795882	1A	471795882					0.0329549	0.0527449								0.279						0.754							0.196							0.0299					0.168							0.976
1A_471968952	1A	471968952	0.00551619	2.4e-13				0.077457	0.0237309
1A_472430336	1A	472430336	0.00561114	1.19e-13	6.64e-13	0.0151556	0.233637	0.115029	0.00407084	0.404	0.271	0.44295					0.945	0.751					0.116	0.0831	0.00245					0.0313	0.487	0.011					0.589	0.777				0.00274	0.166	0.01126					0.147
1A_473662738	1A	473662738
1A_474299901	1A	474299901					0.0139024
1A_474437846	1A	474437846		3.04e-15	3.55e-08	0.0260071	0.0794505	0.346534	0.136971
1A_474451217	1A	474451217	0.110521						0.520175
1A_474553636	1A	474553636							0.00237772
1A_474702408	1A	474702408	0.00417901	1.46e-13	2.57e-09	0.332455		0.325336	0.150067			0.55496													0.00281							0.00508												0.03103
1A_475408855	1A	475408855							0.0120582
1A_475408896	1A	475408896	0.00181127	3.64e-14	1.55e-11	0.0151809	0.835868	0.02812	0.00800325	0.379	0.35	0.59969					0.674	0.793					0.205	0.118	0.02284					0.122	0.633	0.00712					0.969	0.746				0.00154	0.314	0.01282					0.2
1A_475409340	1A	475409340	0.112998	1.18e-13	4.95e-09	0.328182		0.349042	0.213612	0.193		0.55496					0.703						0.0877		0.00281					0.0219		0.00508					0.849					0.000226		0.03103					0.101
1A_475625599	1A	475625599	0.0174745	0.477181	0.5085	0.0245634	0.00837151	0.0815162	0.2164	0.502	0.0891	0.41331	0.76343	0.81163	0.6824	0.246	0.497	0.373	0.42583	0.125	0.54414	0.359	0.0181	0.492	0.29376	0.7322	0.90461	0.12883	0.314	0.644	0.574	0.7296	0.37692	0.73064	0.55544	0.0378	0.983	0.0266	0.70373	0.02098	0.309	0.0666	0.0604	0.74839	0.63608	0.5378	0.50004	0.996	0.0282
1A_475625631	1A	475625631	0.514016	0.00052	0.177575	0.00616111	0.0076095	0.0125305	0.0214274	0.215	0.141	0.52351	0.84856	0.83677	0.93885	0.705	0.521	0.802	0.57655	0.12202	0.23583	0.9	0.226	0.233	0.18232	0.48167	0.74346	0.1176	0.00998	0.848	0.649	0.14411	0.04316	0.8384	0.38736	0.00234	0.995	0.0647	0.46398	0.01945	0.486	0.452	0.00231	0.47861	0.45458	0.34205	0.40957	0.152	0.313
1A_475708681	1A	475708681	0.285084	0.512267	0.849503	0.0188764	0.0168916	0.0224753	0.0867325		0.0914	0.47072	0.72656	0.8293	0.70385	0.271		0.408	0.53143	0.06378	0.38352	0.618		0.411	0.71342	0.49314	0.69558	0.18595	0.226		0.816	0.56645	0.4411	0.75664	0.335	0.0691		0.0341	0.46395	0.04075	0.381		0.0737	0.80782	0.48646	0.37576	0.5433	0.919
1A_475913201	1A	475913201		0.360357	0.771479	0.064644	0.02986	0.0752844	0.296229							0.301						0.56							0.0862							0.0402					0.791							0.952
1A_476172719	1A	476172719		0.000597	0.204764	0.0163942	0.00780111	0.0146979				0.51814			0.93885	0.747					0.23583	0.897			0.12537			0.1176	0.00594			0.08553			0.38736	0.00144					0.872			0.51728			0.40957	0.15
1A_476767143	1A	476767143	0.46287	3.16e-06					0.618705
1A_476983192	1A	476983192							0.0175481
1A_478261811	1A	478261811	0.00625917	7.45e-14	6.92e-09	0.142771	0.516681	0.0191478	0.00968018	0.471	0.125	0.56405					0.722	0.751					0.212	0.054	0.00351					0.279	0.471	0.01209					0.731	0.82				0.00488	0.139	0.00714					0.251
1A_478424706	1A	478424706							0.00227971
1A_478567414	1A	478567414	0.125037	2.63e-13	1.99e-07	0.374466		0.163697	0.188785			0.52096													0.00119							0.00968												0.00649
1A_478747947	1A	478747947
1A_479093525	1A	479093525
1A_480551334	1A	480551334			0.433855	0.0399156	0.0148709	0.109927	0.512286				0.62493	0.89445	0.42114	0.32			0.46858	0.10122	0.54394	0.819				0.76893	0.95258	0.07702	0.271				0.15928	0.68396	0.55776	0.0263			0.5804	0.12923	0.427				0.31727	0.81717	0.51173	0.982
1A_480598673	1A	480598673		3.58e-13	1.66e-09	0.1531	0.811883	0.0267112	0.011098			0.64181													0.01927							0.00713												0.00452
1A_480603719	1A	480603719	0.0318239	1.51e-13	4.96e-07	0.712178	0.415223	0.163697	0.231767			0.52096													0.00119							0.00968												0.00649
1A_480603820	1A	480603820				0.712178	0.415223	0.163697
1A_480826969	1A	480826969	0.576737	0.247761	0.50698	0.0485187	0.0126474	0.13851	0.627674	0.541	0.251	0.55697	0.50877	0.89445	0.64199	0.301	0.488	0.697	0.24483	0.10122	0.55018	0.927	0.0165	0.462	0.57578	0.63882	0.95258	0.04612	0.196	0.538	0.64	0.84014	0.09054	0.68396	0.46031	0.0155	0.989	0.112	0.25706	0.12923	0.286	0.0369	0.161	0.33263	0.12762	0.81717	0.52013	0.991	0.0136
1A_480934170	1A	480934170	0.256114	0.272682	0.47622	0.0491022	0.0130687	0.0877305	0.560003	0.387	0.251	0.63164	0.41293	0.89445	0.64199	0.309	0.531	0.697	0.16131	0.10122	0.55018	0.974	0.0168	0.462	0.4816	0.67279	0.95258	0.04612	0.163	0.527	0.64	0.88416	0.08263	0.68396	0.46031	0.015	0.984	0.112	0.23718	0.12923	0.389	0.015	0.161	0.29517	0.11558	0.81717	0.52013	0.968	0.0161
1A_481518816	1A	481518816			0.189672	0.0665958	0.00397691	0.0371775					0.75985	0.76927	0.63696	0.84			0.23003	0.04026	0.13577	0.594				0.45565	0.98671	0.08394	0.00519				0.01275	0.66137	0.47824	0.000553			0.02958	0.117	0.548				0.29919	0.78182	0.49634	0.171
1A_481771203	1A	481771203			0.21311	0.0780739	0.0089342	0.0691021	0.203224				0.82497	0.76927	0.91023	0.752			0.24278	0.04026	0.07932	0.765				0.50509	0.98671	0.19058	0.0115				0.02055	0.66137	0.45868	0.00108			0.06388	0.117	0.649				0.32683	0.78182	0.43773	0.199
1A_481862998	1A	481862998
1A_482682986	1A	482682986					0.478885	0.793992	0.60886
1A_482824074	1A	482824074		0.142306	0.317393	0.0989089	0.0276486						0.8506		0.99825	0.288			0.07946		0.51217	0.92				0.4931		0.09095	0.318				0.1583		0.35024	0.0405			0.61253		0.513				0.62526		0.55918	0.966
1A_483024571	1A	483024571					0.242557	0.793992	0.623512
1A_483633771	1A	483633771							0.596616
1A_483674978	1A	483674978	0.174731	0.070316	0.435367	0.0694828	0.0211893	0.112369	0.851727	0.355	0.618	0.42311	0.84062	0.29105	0.91622	0.261	0.299	0.79	0.15241	0.31035	0.53011	0.977	0.0148	0.428	0.72222	0.33265	0.96652	0.13648	0.217	0.432	0.191	0.7266	0.43739	0.5509	0.47338	0.0315	0.874	0.183	0.21575	0.1951	0.441	0.0395	0.629	0.34609	0.57122	0.42477	0.55863	0.923	0.00613
1A_484300076	1A	484300076					0.322293
1A_484300344	1A	484300344							0.683698
1A_484760825	1A	484760825
1A_487429332	1A	487429332
1A_488191439	1A	488191439	0.0350306
1A_488233689	1A	488233689	0.00520324		1.93e-05		0.225002	0.331103	0.396829	0.778	0.95						0.82	0.883					0.159	0.296						0.111	0.99						0.991	0.0764				0.00288	0.014						0.175
1A_488818685	1A	488818685					0.276565	0.227143
1A_489286099	1A	489286099	0.947657	0.587647	0.868077	0.0925087	0.183911	0.144877	0.0170069	0.234	0.616	0.86352	0.12448	0.32909	0.53672	0.941	0.22	0.286	0.28002	0.28289	0.02135	0.487	0.0847	0.968	0.82136	0.74747	0.86472	0.7445	0.301	0.885	0.556	0.39062	0.72422	0.76465	0.50221	0.0884	0.943	0.315	0.29294	0.21173	0.412	0.153	0.0842	0.6569	0.0891	0.84703	0.4192	0.543	0.0545
1A_489356628	1A	489356628					0.208385
1A_489642593	1A	489642593
1A_490469677	1A	490469677					0.190071	0.0989917
1A_491821701	1A	491821701
1A_492065547	1A	492065547
1A_492619697	1A	492619697
1A_492785302	1A	492785302					0.844083		0.284908
1A_493351535	1A	493351535
1A_493823499	1A	493823499	0.695261	0.88518	0.881417	0.196179	0.0698019	0.17897	0.00123154	0.0624	0.229	0.98374	0.13047	0.41088	0.41734	0.92	0.161	0.47	0.60089	0.53002	0.08623	0.808	0.23	0.708	0.47175	0.84293	0.72029	0.1034	0.0731	0.894	0.175	0.28968	0.40028	0.7837	0.76301	0.00443	0.888	0.357	0.25131	0.21258	0.421	0.291	0.0732	0.9546	0.05371	0.82673	0.5324	0.343	0.189
1A_493935651	1A	493935651					0.82642	0.658742	0.331828
1A_494392059	1A	494392059	0.706557	0.773883	0.864303	0.161583	0.0716919	0.178181	0.00105316	0.0624	0.229	0.98887	0.13233	0.41088	0.41734	0.92	0.161	0.47	0.41905	0.53002	0.08623	0.762	0.23	0.708	0.43238	0.91837	0.72029	0.1034	0.0764	0.894	0.175	0.26573	0.48017	0.7837	0.76301	0.00554	0.888	0.357	0.53394	0.21258	0.437	0.291	0.0732	0.81129	0.0559	0.82673	0.5324	0.374	0.189
1A_494393037	1A	494393037	0.0745839	0.926276	0.778998	0.184442	0.0615164	0.157025	0.000765486	0.0624	0.229	0.98887	0.13524	0.41088	0.41734	0.939	0.161	0.47	0.75165	0.53002	0.08623	0.803	0.23	0.708	0.43238	0.91044	0.72029	0.1034	0.0887	0.894	0.175	0.26573	0.47653	0.7837	0.76301	0.00624	0.888	0.357	0.54298	0.21258	0.488	0.291	0.0732	0.81129	0.05845	0.82673	0.5324	0.38	0.189
1A_494432177	1A	494432177	0.50211
1A_494502829	1A	494502829		0.44408				0.224775	0.288205
1A_495192503	1A	495192503	0.129478	0.848151	0.81005	0.184995	0.0372475	0.226496	3.27e-05	0.275	0.316	0.85845	0.12447	0.34175	0.41734	0.904	0.0458	0.667	0.39586	0.45479	0.08623	0.414	0.105	0.735	0.34018	0.83441	0.85317	0.1034	0.176	0.924	0.321	0.29298	0.27458	0.74386	0.76301	0.0195	0.73	0.494	0.33217	0.32152	0.389	0.514	0.0883	0.88577	0.06173	0.88561	0.5324	0.367	0.0803
1A_495283626	1A	495283626	0.522927	0.746526	0.914051	0.18028	0.0286846	0.328333	0.000117466	0.275	0.381	0.93548	0.12774	0.34175		0.759	0.0458	0.597	0.30696	0.45479		0.488	0.105	0.819	0.43447	0.81172	0.85317		0.309	0.924	0.356	0.26662	0.40601	0.74386		0.0462	0.73	0.556	0.25063	0.32152	0.405	0.514	0.138	0.8454	0.0517	0.88561		0.512	0.0803
1A_495448699	1A	495448699
1A_495668940	1A	495668940	0.618825	0.734108	0.769915	0.271246	0.00923958	0.182032	0.000227986	0.243	0.809	0.63888	0.1082	0.55986	0.4117	0.94	0.0876	0.495	0.39682	0.51272	0.0635	0.244	0.105	0.877	0.25316	0.80561	0.74725	0.11621	0.177	0.977	0.388	0.22151	0.28113	0.55811	0.7021	0.0167	0.833	0.261	0.36455	0.24134	0.389	0.599	0.185	0.91715	0.0561	0.90506	0.56825	0.372	0.0799
1A_496648634	1A	496648634		0.632167	0.485875	0.153873	0.999165	0.34846					0.13165		0.47445	0.692			0.43406		0.00211	0.0361				0.61208		0.48267	0.211				0.84955		0.17666	0.118			0.16276		0.388				0.18992		0.21591	0.385
1A_496648729	1A	496648729	0.00150498	0.68231	0.551554	0.321469	0.990849	0.310013	2.93e-12	0.119	0.508	0.80736	0.13165	0.74972	0.47445	0.782	0.203	0.407	0.43406	0.48086	0.00211	0.0531	0.176	0.556	0.91987	0.61208	0.33832	0.48267	0.223	0.803	0.584	0.26297	0.84955	0.25841	0.17666	0.211	0.725	0.208	0.16276	0.79728	0.53	0.902	0.717	0.77908	0.18992	0.73833	0.21591	0.347	0.284
1A_497201550	1A	497201550	0.96649	0.000575	0.475551	0.663639	0.973582	0.0615894	0.0499469	0.00692	0.78	0.35658	0.43089	0.77971	0.51801	0.247	0.375	0.218	0.22045	0.34073	0.00238	0.0913	0.872	0.838	0.13366	0.63005	0.31495	0.57566	0.406	0.397	0.57	0.01579	0.30423	0.24896	0.33957	0.042	0.68	0.144	0.17154	0.46597	0.141	0.0284	0.567	0.29036	0.13762	0.81406	0.1285	0.0167	0.862
1A_497201595	1A	497201595	0.302357	0.000417	0.424326	0.61027	0.975724	0.0672302	0.0801488	0.00735	0.784	0.35171	0.43013	0.77971	0.46907	0.315	0.33	0.345	0.25698	0.34073	0.00228	0.0703	0.95	0.773	0.13555	0.67233	0.31495	0.64184	0.464	0.407	0.562	0.01583	0.25204	0.24896	0.37314	0.053	0.624	0.15	0.23655	0.46597	0.117	0.028	0.395	0.12208	0.13492	0.81406	0.11856	0.0179	0.901
1A_497201682	1A	497201682	0.299902	0.000564	0.435576	0.656083	0.970981	0.0958243	0.0523271	0.00749	0.784	0.31307	0.43013	0.79632	0.45404	0.277	0.331	0.345	0.25698	0.31335	0.0029	0.0719	0.973	0.773	0.13355	0.67233	0.333	0.71287	0.493	0.391	0.562	0.00775	0.25204	0.22741	0.37363	0.0408	0.642	0.15	0.23655	0.46114	0.124	0.0293	0.395	0.27811	0.13492	0.75114	0.07337	0.0191	0.909
1A_497417022	1A	497417022
1A_497861078	1A	497861078					0.226143	0.488074
1A_497902351	1A	497902351	0.26113	0.0845863		0.325867	0.431321	0.499749	0.0723766
1A_498007187	1A	498007187						0.805746
1A_498287359	1A	498287359		9.22e-07	0.704582	0.366321	0.889346	0.0380699	0.699151			0.5586	0.26301	0.95872	0.07348	0.24			0.48231	0.12888	0.03825	0.203			0.17564	0.56811	0.0453	0.11314	0.44			0.0124	0.1284	0.80791	0.04902	0.0493			0.16001	0.12197	0.466			0.07934	0.0934	0.27974	0.0486	0.00185
1A_498539597	1A	498539597					0.841307
1A_499227322	1A	499227322					0.847476	0.0678466							0.05597	0.205					0.01866	0.163						0.15977	0.6						0.04244	0.057					0.585						0.03473	0.00515
1A_499840870	1A	499840870		1.19e-05	0.640874	0.385599	0.995586	0.0046161	0.249459			0.67854	0.15066	0.98198	0.06666	0.0945			0.50164	0.08062	0.00566	0.0461			0.19412	0.48489	0.04601	0.16614	0.279			0.00709	0.16828	0.8552	0.02646	0.0193			0.36463	0.20006	0.32			0.24469	0.06097	0.32734	0.02493	0.00169
1A_499864157	1A	499864157	0.90682	1.36e-05	0.567412	0.300171	0.982288	0.00587925	0.312211	0.00902	0.326	0.67854	0.15008	0.83729	0.05498	0.123	0.339	0.56	0.54711	0.05926	0.00519	0.0433	0.783	0.654	0.19412	0.47852	0.04568	0.2072	0.324	0.856	0.759	0.00709	0.13006	0.90283	0.04126	0.0138	0.499	0.454	0.47967	0.16276	0.304	0.0297	0.0723	0.24469	0.06971	0.22828	0.02287	0.00244	0.937
1A_499864432	1A	499864432	0.170081	1.62e-05	0.659595	0.376197	0.993096	0.0042916	0.253792	0.00902	0.326	0.67854	0.15066	0.8116	0.07984	0.108	0.339	0.56	0.50164	0.06677	0.00693	0.0551	0.783	0.654	0.19412	0.48489	0.04126	0.28981	0.307	0.856	0.759	0.00709	0.16828	0.90666	0.05355	0.0145	0.499	0.454	0.36463	0.16161	0.322	0.0297	0.0723	0.24469	0.06097	0.26452	0.01756	0.00216	0.937
1A_500074551	1A	500074551	0.414585	3.28e-05	0.506185	0.2799	0.988036	0.00726085	0.10084	0.00827	0.326	0.59182	0.15066	0.99689	0.05498	0.084	0.211	0.56	0.50164	0.0884	0.00519	0.0258	0.803	0.654	0.23403	0.48489	0.04948	0.2072	0.347	0.821	0.759	0.00452	0.16828	0.90497	0.04126	0.00827	0.619	0.454	0.36463	0.14409	0.35	0.0184	0.0723	0.24321	0.06097	0.1171	0.02287	0.00146	0.972
1A_500359418	1A	500359418
1A_500842256	1A	500842256	0.470621	5.09e-05	0.634529	0.395075	0.967396	0.00631979	0.105374	0.00394	0.497	0.57015	0.2135	0.86845	0.04993	0.126	0.333	0.558	0.52534	0.03068	0.00922	0.0534	0.927	0.773	0.21532	0.4776	0.05015	0.20315	0.236	0.822	0.805	0.00295	0.08625	0.84951	0.04334	0.0121	0.595	0.458	0.20768	0.13484	0.32	0.00762	0.167	0.21101	0.06815	0.27284	0.03753	0.00117	0.98
1A_501121082	1A	501121082		1.75e-05	0.285431		0.532181	0.0352254					0.20264			0.327			0.55061			0.118				0.59094			0.242				0.04519			0.00893			0.26179		0.502				0.02859			0.0283
1A_501121114	1A	501121114					0.152078	0.162149
1A_502614973	1A	502614973		0.0831434			0.104048	0.321812
1A_502614974	1A	502614974		1.35e-08	0.000247		0.949518	0.00605053				0.47282				0.373						0.449			0.05741				0.126			0.04633				0.252					0.106			0.35492				0.0337
1A_502682678	1A	502682678	0.11769	0.91711	0.320727	0.281875	0.938268	0.0583665	0.0871301	0.265	0.684	0.74312	0.12777	0.95442	0.16053	0.46	0.302	0.646	0.65177	0.22717	0.04328	0.0435	0.719	0.941	0.69681	0.50698	0.06844	0.55961	0.274	0.971	0.546	0.02991	0.23111	0.92344	0.11135	0.0289	0.923	0.718	0.22316	0.36006	0.798	0.548	0.375	0.24813	0.14761	0.33476	0.05714	0.171	0.931
1A_503324859	1A	503324859
1A_503381311	1A	503381311		4.07e-05	0.248423	0.521604	0.57145	0.00976207	0.523619				0.28839	0.85255	0.13251	0.42			0.53517	0.04282	0.09443	0.102				0.69764	0.03575	0.41216	0.191				0.04536	0.96745	0.03231	0.0118			0.26747	0.08057	0.434				0.09203	0.35908	0.06995	0.0289
1A_503725665	1A	503725665					0.907055	0.00306331								0.251						0.268							0.0746							0.363					0.245							0.0325
1A_503725697	1A	503725697					0.0309774	0.492129
1A_504090012	1A	504090012	0.175289	9.8e-08	0.00970996	0.745288	0.971418	0.00162954	0.321864	0.0576	0.31	0.38843				0.406	0.253	0.0778				0.39	0.445	0.183	0.03082				0.0824	0.128	0.819	0.09551				0.434	0.052	0.0305			0.312	0.000731	0.00941	0.20067				0.05	0.447
1A_504243481	1A	504243481		0.77191	0.538953	0.550623	0.936755	0.114551	0.293234			0.63605	0.12967		0.07837	0.601			0.74125		0.01661	0.0451			0.46815	0.85489		0.7033	0.525			0.06232	0.19702		0.02596	0.095			0.38483		0.494			0.27853	0.21378		0.09238	0.0588
1A_504420080	1A	504420080			0.343189	0.414989	0.975789	0.236939					0.09893		0.06679	0.753			0.78964		0.04376	0.025				0.8039		0.88583	0.38				0.19687		0.10917	0.0119			0.32808		0.807				0.18411		0.12195	0.174
1A_504420097	1A	504420097					0.503292
1A_504610880	1A	504610880	0.887458	0.103116	0.0214617	0.00139614	0.682314	0.218754	0.154507						0.98395						0.28545							0.01415							0.59268												0.3281
1A_505490303	1A	505490303					0.742549	0.530832
1A_505733178	1A	505733178					0.211415		0.775084
1A_506298189	1A	506298189	0.410157
1A_506485921	1A	506485921
1A_506540291	1A	506540291
1A_506667493	1A	506667493						0.341486
1A_506671630	1A	506671630	0.0221895	0.38457	0.330923	0.689375	0.742947	0.345281	0.987466	0.38	0.722	0.91556	0.18352	0.19852	0.05836	0.988	0.56	0.607	0.75638	0.05906	0.26958	0.151	0.545	0.169	0.43569	0.39804	0.03325	0.51757	0.0737	0.845	0.0738	0.04534	0.20893	0.96816	0.23463	0.0018	0.666	0.674	0.51196	0.04161	0.978	0.447	0.408	0.8374	0.1328	0.53346	0.05164	0.103	0.431
1A_507936949	1A	507936949	0.582294		0.0185964		0.121566	0.448287	0.438753
1A_507956069	1A	507956069			0.543799	0.458299	0.758836	0.492295					0.06147		0.13275	0.98			0.7898		0.26858	0.221				0.45649		0.37682	0.262				0.44192		0.10132	0.0108			0.39356		0.835				0.24144		0.16789	0.276
1A_507978271	1A	507978271	0.25139	0.422614	0.358403	0.531149	0.778676	0.386345	0.415895	0.293	0.598	0.92808	0.09864	0.27753	0.03744	0.997	0.989	0.38	0.68299	0.4413	0.27042	0.224	0.985	0.442	0.42194	0.23825	0.12277	0.61754	0.22	0.761	0.237	0.04485	0.40213	0.9464	0.20392	0.00836	0.854	0.988	0.54587	0.03341	0.735	0.2	0.209	0.66574	0.22141	0.73617	0.04272	0.293	0.837
1A_508047046	1A	508047046				0.479293	0.753663	0.423776							0.09407						0.61584							0.56551							0.16408												0.08086
1A_508184636	1A	508184636	0.839809	0.000459	0.787219	0.62732	0.787938	0.0353692	0.116217	0.0128	0.331	0.76047	0.17745	0.13858	0.35553	0.284	0.657	0.826	0.33985	0.34156	0.42906	0.253	0.996	0.599	0.66992	0.56957	0.0589	0.59291	0.453	0.332	0.793	0.00198	0.13135	0.96272	0.10206	0.0709	0.303	0.411	0.5912	0.00746	0.196	0.000136	0.06	0.22598	0.08091	0.66555	0.20006	0.034	0.828
1A_508571657	1A	508571657	0.00830727	0.551999	0.150107	0.171196	0.866938	0.321802	0.256486	0.188	0.739	0.98143	0.08598	0.16005	0.03964	0.759	0.585	0.402	0.53768	0.20315	0.23968	0.123	0.448	0.58	0.48864	0.16273	0.24976	0.53593	0.675	0.854	0.364	0.06593	0.43461	0.95593	0.23124	0.00564	0.957	0.876	0.58064	0.15866	0.932	0.665	0.188	0.6719	0.25534	0.78054	0.00881	0.149	0.751
1A_508720387	1A	508720387	0.0320426	0.893369	0.184758	0.244807	0.691905	0.259649	0.206349			0.98042	0.08347	0.08949	0.03086	0.69			0.49674	0.16142	0.26556	0.106			0.49395	0.17628	0.16643	0.4984	0.419			0.08945	0.36262	0.90034	0.26956	0.00332			0.58793	0.12889	0.813			0.63763	0.26239	0.77242	0.00562	0.22
1A_508723994	1A	508723994	0.102232	0.820634	0.538951	0.814771	0.910588	0.418377	0.446382	0.623	0.743	0.99052	0.03651	0.1801	0.05885	0.952	0.876	0.43	0.5798	0.71145	0.55055	0.267	0.733	0.442	0.3571	0.43972	0.10814	0.59681	0.341	0.761	0.177	0.0741	0.40537	0.99697	0.23409	0.0122	0.98	0.993	0.34738	0.042	0.862	0.793	0.155	0.63108	0.23055	0.80685	0.0425	0.229	0.952
1A_510292911	1A	510292911	0.0238306	0.00269507	0.96502	0.422715	0.490392	0.0351842	0.268524			0.73446	0.17538	0.9889	0.45915	0.389			0.39662	0.89954	0.82944	0.323			0.73647	0.71229	0.03748	0.71419	0.696			0.0019	0.22844	0.78345	0.11952	0.0364			0.50445	0.02507	0.737			0.16315	0.10543	0.34589	0.30256	0.0442
1A_510830701	1A	510830701	0.0174239	0.00620905	0.89067	0.383706	0.91157	0.0186309	0.318618			0.51383	0.20137	0.69537	0.45309	0.167			0.40786	0.55152	0.24288	0.305			0.70943	0.56665	0.11435	0.77041	0.821			0.00181	0.20732	0.17106	0.32438	0.00411			0.67762	0.13768	0.714			0.16249	0.09443	0.4501	0.12729	0.0197
1A_510849238	1A	510849238	0.403841			0.0226502	0.079839	0.957833	0.629312
1A_510983454	1A	510983454	0.307679	0.00895504	0.834125	0.579396	0.814381	0.0123321	0.288379			0.70931	0.25282		0.45309	0.135			0.54692		0.24288	0.383			0.73648	0.62735		0.77041	0.595			0.00285	0.32019		0.32438	0.0101			0.88533		0.673			0.19768	0.15904		0.12729	0.0181
1A_511620619	1A	511620619	0.0302222	0.760087	0.12436	0.148244	0.980619	0.281362	0.716299	0.11	0.249	0.29847	0.0717	0.36739	0.05528	0.232	0.748	0.255	0.72417	0.6741	0.21406	0.15	0.755	0.0534	0.84494	0.56581	0.17507	0.82004	0.415	0.856	0.0542	0.07652	0.35804	0.92658	0.28185	0.00168	0.732	0.292	0.63298	0.08206	0.901	0.495	0.23	0.40657	0.36322	0.32508	0.01136	0.0189	0.638
1A_511632612	1A	511632612	0.19366	2.27e-06	0.00068		0.161617	0.26195	0.84061	0.304	0.307	0.13655			0.76745	0.436	0.634	0.892			0.70784	0.813	0.9	0.566	0.0649			0.12091	0.721	0.231	0.745	0.02086			0.08593	0.406	0.211	0.497			0.336	0.000225	0.336	0.00246			0.43376	0.105	0.678
1A_512475800	1A	512475800	0.0191799	1.92e-05	0.00165008	0.460593	0.558466	0.0641908	0.503752	0.0157	0.15	0.08284				0.308	0.457	0.671				0.694	0.778	0.92	0.0737				0.893	0.285	0.733	0.06588				0.971	0.0307	0.773			0.281	6.67e-05	0.121	0.01299				0.0316	0.675
1A_512475885	1A	512475885	0.200959	2.35e-05	0.00164291	0.481964	0.494574	0.05347	0.483322			0.03496				0.314						0.943			0.07638				0.896			0.06147				0.883					0.254			0.00969				0.0346
1A_512491739	1A	512491739		0.655937	0.230986	0.266754	0.770756	0.159531	0.719179			0.75254	0.07267	0.21025	0.04934	0.242			0.66985	0.861	0.05485	0.565			0.82977	0.64945	0.27081	0.86154	0.76			0.0682	0.18978	0.88803	0.58437	0.00175			0.46155	0.17537	0.752			0.62529	0.25125	0.40801	0.02097	0.0209
1A_512491747	1A	512491747		3.05e-05	0.00093	0.428339	0.540829	0.0987188	0.642976			0.08284				0.316						0.943			0.0737				0.872			0.06588				0.875					0.254			0.01299				0.0347
1A_512496668	1A	512496668	0.353388	2.72e-05	0.0009	0.481964	0.597263	0.0826497	0.655524	0.0157	0.15	0.08284				0.316	0.457	0.671				0.943	0.778	0.92	0.0737				0.872	0.285	0.733	0.06588				0.875	0.0307	0.773			0.254	6.67e-05	0.121	0.01299				0.0347	0.675
1A_512618273	1A	512618273
1A_512666143	1A	512666143	0.0867364	5.15e-06	0.000973	0.0257237	0.0622699	0.180186	0.316945	0.581	0.318				0.94252	0.697	0.836	0.762			0.73043	0.858	0.461	0.859				0.192	0.583	0.481	0.751				0.56521	0.256	0.157	0.613			0.522	0.00013	0.341				0.32609	0.142	0.566
1A_512858178	1A	512858178					0.0807655	0.153683								0.37						0.916							0.827							0.594					0.347							0.0503
1A_512885554	1A	512885554	0.32473	6.6e-06	0.00103718	0.023323	0.0672352	0.168863	0.948271	0.246	0.292	0.18591			0.94252	0.378	0.519	0.753			0.73043	0.921	0.839	0.862	0.09129			0.192	0.875	0.237	0.76	0.03416			0.56521	0.578	0.121	0.525			0.373	0.000161	0.33	0.00589			0.32609	0.0511	0.644
1A_513209096	1A	513209096	0.0909038	2.11e-05	0.000158	0.0493286	0.117823	0.161284	0.674433			0.0991			0.56043	0.778					0.71855	0.904			0.18765			0.1338	0.856			0.07457			0.34594	0.551					0.415			0.02226			0.26641	0.115
1A_513647318	1A	513647318							0.950425
1A_513660886	1A	513660886	0.419411	0.000244	0.00392024	0.577338	0.563498	0.0054355	0.825367	0.0383	0.15	0.0565				0.329	0.252	0.612				0.896	0.831	0.918	0.39126				0.794	0.252	0.684	0.04837				0.898	0.0375	0.711			0.273	0.00065	0.159	0.03899				0.0157	0.763
1A_513747698	1A	513747698	0.44988						0.627464
1A_513881195	1A	513881195		0.000131	0.00554555	0.549572	0.629727	0.00270278	0.849482	0.0383		0.05443				0.331	0.252					0.766	0.831		0.47006				0.872	0.252		0.07821				0.94	0.0375				0.284	0.00065		0.03034				0.0172	0.763
1A_514049481	1A	514049481
1A_514257341	1A	514257341	0.66295	0.000139	0.001908	0.442919	0.698215	0.00242099	0.892505		0.163	0.11283				0.271		0.922				0.781		0.95	0.47552				0.735		0.572	0.07343				0.671		0.487			0.379		0.0723	0.05241				0.0209
1A_514667179	1A	514667179		0.00184761	0.730087	0.675464	0.145753	0.00833136	0.309897			0.69772	0.40649		0.62037	0.12			0.24791		0.74536	0.252			0.88383	0.73175		0.72945	0.339			0.0092	0.31207		0.33082	0.139			0.39453		0.953			0.08455	0.24416		0.64033	0.0245
1A_515662296	1A	515662296	0.0358033	0.000478	0.238284	0.931605	0.094128	0.0337008	0.531755	0.0532	0.591	0.68999	0.28973	0.59581	0.60642	0.123	0.495	0.946	0.21036	0.63683	0.71198	0.607	0.725	0.725	0.85699	0.58212	0.02599	0.74467	0.384	0.0445	0.574	0.01283	0.35049	0.53992	0.38579	0.0557	0.357	0.855	0.26302	0.27274	0.967	0.0405	0.48	0.06917	0.25066	0.43744	0.87562	0.0258	0.861
1A_515759602	1A	515759602					0.0173007	0.0617939
1A_515899480	1A	515899480	0.239876	0.000933	0.371768	0.876977	0.135807	0.0128207	0.358875	0.0117	0.685	0.68999	0.43112	0.65091	0.5493	0.134	0.441	0.909	0.30082	0.51119	0.5734	0.273	0.89	0.627	0.85699	0.74814	0.02364	0.69695	0.367	0.0593	0.68	0.01283	0.14557	0.49964	0.23436	0.0688	0.211	0.9	0.32364	0.21319	0.96	0.0136	0.432	0.06917	0.27523	0.48397	0.59593	0.0246	0.739
1A_515921264	1A	515921264	0.437286
1A_515960876	1A	515960876		0.000882	0.267591	0.811325	0.146963	0.0108023	0.315889			0.71742	0.39247	0.79531	0.56617	0.131			0.25408	0.53967	0.49645	0.301			0.87995	0.68606	0.01974	0.68997	0.382			0.01344	0.28147	0.48757	0.14314	0.121			0.37709	0.19622	0.912			0.06973	0.21492	0.46615	0.5062	0.0177
1A_516559204	1A	516559204					0.169445
1A_516581337	1A	516581337	0.430987	0.00568914	0.189961	0.578677	0.0543034	0.239475	0.66014	0.0136	0.777	0.68674	0.18479	0.90864	0.56661	0.156	0.477	0.572	0.23456	0.6979	0.48502	0.393	0.53	0.425	0.927	0.56899	0.00444	0.73137	0.24	0.0192	0.738	0.01911	0.23555	0.46937	0.21716	0.382	0.141	0.975	0.22456	0.2499	0.841	0.0109	0.275	0.08479	0.18547	0.90873	0.19743	0.0294	0.8
1A_516584271	1A	516584271	0.177048	0.00972007	0.506269	0.512729	0.111753	0.154235	0.500547		0.754	0.65223	0.28546	0.87416	0.61842	0.163		0.641	0.2732	0.7566	0.77695	0.242		0.399	0.81646	0.70837	0.01114	0.47886	0.235		0.587	0.01804	0.20745	0.61553	0.20637	0.312		0.993	0.34295	0.19602	0.72		0.365	0.08904	0.17975	0.83248	0.1054	0.0162
1A_517409207	1A	517409207	0.249456	0.76869		0.0647369	0.126485	0.700667	0.271218
1A_517484057	1A	517484057				0.139338	0.151408	0.935509	0.211639
1A_517489486	1A	517489486		0.00191546	0.231073	0.514231	0.108297	0.281307				0.65562	0.49468	0.93196	0.79231	0.187			0.1698	0.35895	0.82458	0.303			0.86169	0.39589	0.00262	0.62296	0.503			0.01491	0.29082	0.61673	0.32371	0.788			0.25968	0.21939	0.553			0.09316	0.37566	0.63498	0.23734	0.0305
1A_517622097	1A	517622097		0.00165595	0.100807		0.0202814	0.453528				0.66364	0.45003		0.43953	0.159			0.15104		0.87899	0.355			0.8936	0.40137		0.81629	0.233			0.02182	0.5313		0.24092	0.915			0.30831		0.204			0.0819	0.37652		0.49813	0.0159
1A_520010146	1A	520010146	0.460086					0.109699		0.287	0.457					0.989	0.387	0.0751				0.0914	0.842	0.0486					0.839	0.013	0.11					0.441	0.535	0.367			0.224	0.0824	0.593					0.28	0.994
1A_520354078	1A	520354078	0.00336309	0.39942	0.808754	0.302707	0.00274121	0.209479	0.852694	0.158	0.497	0.21823	0.25337	0.80855	0.97767	0.268	0.666	0.275	0.24798	0.11203	0.90138	0.156	0.922	0.165	0.60338	0.75671	0.00329	0.39824	0.0385	0.181	0.127	0.24547	0.55283	0.64384	0.50445	0.168	0.785	0.337	0.14215	0.08556	0.568	0.102	0.764	0.40888	0.39898	0.36952	0.7527	0.0918	0.748
1A_520433405	1A	520433405		0.121958				0.432716				0.24516				0.251						0.0663			0.40394				0.0182			0.01355				0.141					0.331			0.27037				0.26
1A_520433436	1A	520433436		0.327889				0.0991464				0.18466				0.145						0.625			0.95416				0.184			0.11668				0.376					0.812			0.26473				0.0442
1A_520573048	1A	520573048	0.423622	0.0456882	0.753461	0.877103	0.0754196	0.0544213	0.706129	0.521	0.647	0.70066	0.11034	0.98117	0.40432	0.794	0.0644	0.202	0.43548	0.81112	0.76203	0.046	0.386	0.00672	0.36578	0.71422	0.01533	0.43589	0.348	0.18	0.0609	0.0022	0.61083	0.13009	0.30235	0.0808	0.934	0.199	0.07252	0.18578	0.242	0.293	0.337	0.47512	0.12967	0.39438	0.12477	0.372	0.129
1A_520578724	1A	520578724
1A_520868230	1A	520868230					0.762049	0.0618986	0.235898
1A_521122438	1A	521122438
1A_521227646	1A	521227646			0.815332	0.174148	0.258763	0.10346	0.0949535				0.10293	0.31337	0.63236	0.0691			0.65625	0.03918	0.74268	0.211				0.22446	0.00514	0.75682	0.0515				0.21172	0.84967	0.34414	0.143			0.11906	0.34981	0.9				0.09205	0.55661	0.29512	0.0321
1A_521411860	1A	521411860
1A_521933721	1A	521933721	0.000502174	0.0987974	0.813346	0.367925	0.0477873	0.0575247	0.0988495	0.158	0.172	0.12248	0.20576	0.51127	0.659	0.0299	0.0819	0.611	0.60305	0.01426	0.79055	0.338	0.596	0.143	0.86335	0.11072	0.00136	0.89135	0.0178	0.391	0.489	0.80211	0.1573	0.30014	0.45271	0.145	0.659	0.911	0.63273	0.58727	0.675	0.0586	0.374	0.41756	0.21182	0.71613	0.52747	0.0434	0.949
1A_521982343	1A	521982343	0.148451	0.0276035	0.797354	0.409089	0.0739867	0.133306	0.0593783			0.1408	0.15032	0.5973	0.48477	0.0937			0.25037	0.09765	0.61313	0.399			0.84006	0.45902	0.00488	0.57402	0.00463			0.98973	0.58277	0.38668	0.31934	0.353			0.70228	0.39999	0.362			0.40554	0.12244	0.77882	0.46702	0.18
1A_521990100	1A	521990100
1A_521990117	1A	521990117
1A_521991095	1A	521991095	0.00964253	0.0195175	0.286874	0.15324	0.0408391	0.0283394	0.0347502	0.0787	0.169	0.10358	0.15448		0.68143	0.0278	0.34	0.221	0.25961		0.51824	0.502	0.627	0.189	0.9649	0.48851		0.79062	0.0133	0.27	0.17	0.83252	0.49509		0.50046	0.372	0.877	0.893	0.42247		0.885	0.0552	0.464	0.42979	0.11078		0.48526	0.0493	0.933
1A_522189599	1A	522189599						0.0335087	0.000468785
1A_522957155	1A	522957155	0.0294808	0.0200044	0.377659	0.323254	0.0186282	0.0212853	0.0312658	0.409	0.145	0.09812	0.12719	0.57903	0.67804	0.103	0.447	0.273	0.25488	0.01041	0.26878	0.439	0.646	0.0637	0.98075	0.4316	0.00112	0.88757	0.0105	0.22	0.127	0.86573	0.79371	0.31218	0.41896	0.447	0.888	0.606	0.49915	0.44466	0.657	0.0649	0.582	0.33302	0.19946	0.32289	0.38604	0.308	0.981
1A_525021260	1A	525021260	0.0224837	0.0288307	0.454598	0.511938	0.0214476	0.0307043	0.036032	0.409	0.145	0.09812	0.14081	0.71999	0.67804	0.13	0.447	0.273	0.2884	0.04925	0.26878	0.422	0.646	0.0637	0.98075	0.44258	0.000507	0.88757	0.00573	0.22	0.127	0.86573	0.77956	0.25649	0.41896	0.392	0.888	0.606	0.4849	0.48943	0.743	0.0649	0.582	0.33302	0.18045	0.73212	0.38604	0.222	0.981
1A_525329683	1A	525329683	0.017181				0.0360608	0.116556		0.406						0.151	0.323					0.162	0.566						0.00815	0.269						0.316	0.912				0.632	0.0686						0.295	0.998
1A_525441809	1A	525441809
1A_525518699	1A	525518699					0.0196727	0.135093
1A_526013930	1A	526013930
1A_526216164	1A	526216164		0.0630195	0.718917	0.54027	0.0201771	0.0609313	0.0381569			0.23801	0.12661	0.60507	0.5042	0.193			0.45408	0.01338	0.25978	0.339			0.91877	0.4097	0.00344	0.46103	0.0462			0.91252	0.56241	0.52026	0.19048	0.783			0.77593	0.56695	0.9			0.6002	0.07862	0.64952	0.40612	0.403
1A_527363074	1A	527363074
1A_529326562	1A	529326562	0.00423508	0.0313265	0.839881	0.489531	0.0248444	0.15851	0.0442852	0.482	0.195	0.20091	0.12721	0.46696	0.46697	0.208	0.386	0.354	0.5032	0.0175	0.26141	0.237	0.484	0.214	0.92607	0.38844	0.00244	0.58368	0.0437	0.343	0.633	0.88182	0.50424	0.41998	0.17631	0.621	0.85	0.423	0.69582	0.48629	0.864	0.0436	0.322	0.4989	0.05689	0.42038	0.43494	0.395	0.975
1A_530178155	1A	530178155	0.0140009	0.0127199	0.880302	0.929965	0.4709	0.0819566	0.00674482	0.0564	0.14	0.38043	0.63683	0.0349	0.00335	0.028	0.336	0.0143	0.0542	0.16597	0.50742	0.0693	0.968	0.47	0.56547	0.01336	0.54742	0.79601	0.00161	0.595	0.198	0.62527	0.18155	0.86272	0.87144	0.305	0.959	0.777	0.86763	0.21456	0.0798	0.133	0.0589	0.63207	0.17134	0.64687	0.05113	0.125	0.822
1A_530232680	1A	530232680			0.946433	0.962326	0.481984	0.185222					0.63683	0.02957	0.00355	0.0214			0.0542	0.15848	0.44215	0.0572				0.01336	0.59009	0.80618	0.00149				0.18155	0.88949	0.90598	0.256			0.86763	0.20629	0.0609				0.17134	0.65558	0.03804	0.125
1A_531015728	1A	531015728	0.0366248	0.084229	0.948917	0.670725	0.0135637	0.520472	0.44413	0.0674	0.756	0.10963	0.47691	0.14212	0.83168	0.557	0.0585	0.00457	0.16956	0.07335	0.15927	0.00338	0.508	0.164	0.83535	0.06379	0.55833	0.85346	0.0526	0.478	0.867	0.03663	0.39805	0.49482	0.72631	0.298	0.88	0.153	0.18796	0.66701	0.907	0.0258	0.914	0.47845	0.04912	0.44874	0.05919	0.887	0.631
1A_531281699	1A	531281699	0.00144772	0.0112497	0.818762	0.982992	0.276044	0.13676	0.00761509	0.0413	0.414	0.33247	0.75188	0.01708	0.01238	0.00199	0.0916	0.0745	0.02847	0.32251	0.44749	0.0864	0.926	0.324	0.40496	0.02612	0.62485	0.56628	0.000984	0.0831	0.355	0.55577	0.24493	0.86955	0.80278	0.227	0.758	0.946	0.68193	0.02921	0.0215	0.254	0.138	0.58526	0.4209	0.98493	0.03897	0.0672	0.908
1A_531373738	1A	531373738		0.0163253	0.312613		0.265217	0.0358202				0.48488	0.68354		0.07399	0.0139			0.02377		0.56998	0.132			0.41655	0.03226		0.38629	0.000524			0.91382	0.1177		0.46492	0.2			0.71412		0.0716			0.41373	0.41914		0.123	0.133
1A_531561588	1A	531561588	1.31e-05	0.0179411	0.567058	0.709689	0.348408	0.0453877	0.251723	0.114	0.424	0.48488	0.78872	0.04505	0.08864	0.00524	0.363	0.334	0.02541	0.32484	0.50656	0.09	0.954	0.282	0.41655	0.04836	0.4474	0.52374	0.000728	0.0988	0.305	0.91382	0.15519	0.79486	0.54988	0.185	0.725	0.674	0.64288	0.00795	0.00817	0.068	0.287	0.41373	0.71091	0.86605	0.12608	0.0695	0.524
1A_531562776	1A	531562776														0.0888						0.375							0.0847							0.578					0.244							0.0746
1A_531680875	1A	531680875		0.0969716	0.722582	0.042899	0.00331928	0.434018	0.462245				0.50764		0.82443	0.213			0.33141		0.96523	0.0123				0.93439		0.87828	0.75				0.84823		0.07609	0.433			0.83917		0.519				0.70727		0.17486	0.532
1A_531680970	1A	531680970		0.05375	0.55317	0.0603993	0.000357	0.448544	0.172609			0.78933	0.50817		0.56417	0.193			0.37325		0.69206	0.0198			0.69809	0.87106		0.86867	0.762			0.08336	0.82728		0.13696	0.551			0.74273		0.406			0.87729	0.85063		0.11216	0.746
1A_531876034	1A	531876034	0.179869	0.0329357	0.617176	0.0820868	0.000341	0.521993	0.305809	0.385		0.94004	0.49681	0.07694	0.48074	0.499	0.169		0.25763	0.03859	0.789	0.0158	0.298		0.65743	0.89131	0.19663	0.90348	0.979	0.751		0.15525	0.84604	0.59539	0.09793	0.575	0.612		0.70179	0.07106	0.5	0.0498		0.76064	0.68365	0.5819	0.21616	0.869	0.841
1A_531878018	1A	531878018	0.195667	0.540606		0.227877	0.00669041	0.61464	0.00140487
1A_531878053	1A	531878053	0.120562	0.0584031	0.511796	0.0104132	0.0146647	0.23917	0.983771			0.73474	0.45284	0.48336	0.80798	0.486			0.30483	0.03738	0.87822	0.0359			0.45468	0.84951	0.15557	0.98014	0.956			0.07327	0.79421	0.54118	0.03249	0.556			0.82814	0.0764	0.439			0.627	0.62521	0.50383	0.24828	0.665
1A_531885906	1A	531885906		0.252548	0.485708		0.145199	0.0627095				0.56832	0.10514		0.53999	0.205			0.22791		0.13525	0.482			0.99417	0.67217		0.62518	0.0632			0.59163	0.89512		0.3373	0.793			0.35448		0.259			0.84375	0.27434		0.38625	0.523
1A_531926715	1A	531926715	8.13e-05	0.27217	0.577693	0.795197	0.12456	0.0741313	0.39307	0.337	0.241	0.56832	0.14666	0.78233	0.61764	0.22	0.427	0.282	0.25152	0.24492	0.09459	0.46	0.611	0.428	0.99417	0.76497	0.01037	0.58564	0.0968	0.319	0.482	0.59163	0.90691	0.1303	0.35451	0.853	0.721	0.639	0.30226	0.30961	0.549	0.106	0.633	0.84375	0.45878	0.45358	0.46529	0.521	0.95
1A_532088843	1A	532088843				0.269219	0.0192623	0.506251
1A_532107126	1A	532107126		0.0271221	0.371071	0.0187734	0.0163537	0.668542	0.566223			0.87551	0.16009		0.80944	0.367			0.24632		0.75325	0.0885			0.54593	0.84683		0.7706	0.952			0.12405	0.40768		0.06812	0.147			0.63001		0.613			0.58018	0.58747		0.443	0.645
1A_532212451	1A	532212451	0.00210739	0.376549	0.686196	0.494559	0.0990659	0.165168	0.26769	0.595		0.47729	0.08434	0.46868	0.46708	0.29	0.38		0.29334	0.24135	0.18522	0.747	0.481		0.86593	0.61961	0.01036	0.45571	0.0162	0.0146		0.66816	0.73398	0.18599	0.37317	0.828	0.716		0.25892	0.37564	0.213	0.0864		0.77876	0.2165	0.41758	0.17866	0.788	0.928
1A_532212452	1A	532212452	0.109483	0.0278534	0.581866	0.0149489	0.00770642	0.417384	0.419897	0.239		0.94387	0.20295	0.20878	0.72114	0.679	0.116		0.23936	0.04258	0.69333	0.0842	0.073		0.57018	0.92788	0.51665	0.89137	0.959	0.133		0.10738	0.4363	0.60447	0.07058	0.198	0.499		0.5942	0.10392	0.727	0.138		0.64306	0.61932	0.59245	0.5052	0.842	0.278
1A_532212482	1A	532212482		0.0585498	0.306149	0.0382855	0.00188992	0.370211	0.115293			0.95858	0.1638		0.50643	0.225			0.30076		0.92305	0.0205			0.488	0.91192		0.56295	0.908			0.10335	0.3617		0.10663	0.338			0.43691		0.488			0.61839	0.44768		0.27306	0.837
1A_532263105	1A	532263105	0.0028709	0.401516	0.690266	0.569883	0.101218	0.233019	0.253883	0.25	0.187	0.47729	0.11844	0.57419	0.49457	0.25	0.348	0.168	0.32604	0.37218	0.2074	0.838	0.215	0.424	0.86593	0.61918	0.01584	0.54297	0.0477	0.03	0.842	0.66816	0.66404	0.19087	0.42281	0.789	0.486	0.469	0.33554	0.3123	0.261	0.163	0.518	0.77876	0.23723	0.34503	0.20827	0.737	0.31
1A_532274747	1A	532274747
1A_532433018	1A	532433018	0.0209454	0.398396	0.871502	0.265317	0.0672297	0.109562	0.166823			0.15132	0.20986	0.57188	0.45229	0.151			0.26225	0.26938	0.38056	0.632			0.85487	0.44161	0.01476	0.43727	0.0212			0.24797	0.45898	0.18821	0.47694	0.603			0.42582	0.39686	0.288			0.49569	0.18052	0.46814	0.13791	0.511
1A_532436687	1A	532436687	0.607448	0.667514		0.182041	0.0063283	0.549515	0.00204777
1A_532477441	1A	532477441	0.543112	0.667514		0.183402	0.0063283	0.536014	0.00164146
1A_532487814	1A	532487814	0.00856018	0.18136	0.318092	0.00564623	0.0130574	0.143383	0.864682	0.104	0.215	0.25055	0.09763	0.32817	0.90452	0.735	0.00781	0.387	0.07771	0.02994	0.87585	0.0036	0.175	0.325	0.67523	0.40398	0.36141	0.95623	0.983	0.0354	0.277	0.15349	0.42353	0.71957	0.07853	0.33	0.341	0.431	0.7994	0.03373	0.27	0.06	0.282	0.26471	0.33796	0.34712	0.71926	0.631	0.258
1A_532489535	1A	532489535		0.13637	0.389785	0.00930142	0.00599169	0.145294	0.680967			0.34378	0.14056		0.41566	0.848			0.13391		0.56216	0.0016			0.80725	0.60116		0.80092	0.903			0.2719	0.39712		0.03569	0.413			0.76925		0.135			0.26026	0.49662		0.88261	0.838
1A_532529494	1A	532529494	0.106419	0.127973	0.398329	0.00974869	0.00167335	0.246928	0.507254	0.0725	0.301	0.32285	0.23321	0.17547	0.71642	0.62	0.0185	0.401	0.16376	0.02828	0.64936	0.00655	0.0469	0.411	0.89187	0.67114	0.20315	0.94305	0.945	0.0545	0.305	0.25849	0.43969	0.62785	0.03595	0.46	0.421	0.571	0.83014	0.08146	0.368	0.022	0.568	0.23203	0.53661	0.46689	0.41482	0.693	0.395
1A_532644655	1A	532644655	0.0509451	0.354613	0.136287	0.837951	0.537765	0.144161	0.76781	0.104	0.111	0.63701	0.66919	0.72655	0.7787	0.437	0.644	0.829	0.15245	0.17144	0.21194	0.182	0.995	0.948	0.35557	0.21044	0.99354	0.48136	0.314	0.93	0.426	0.65385	0.63718	0.747	0.95184	0.83	0.0466	0.324	0.32681	0.52958	0.477	0.124	0.0364	0.69084	0.05305	0.7699	0.39564	0.279	0.509
1A_532669183	1A	532669183	0.533365	0.502604		0.173332	0.0420552	0.622227
1A_532669196	1A	532669196	0.373964	0.278023		0.199089	0.0491543	0.616896
1A_532669197	1A	532669197	0.532791	0.278023		0.199089	0.0188225	0.617119
1A_532670328	1A	532670328	0.595677	0.468202		0.235518	0.00562223	0.617276	0.00153781
1A_532716719	1A	532716719
1A_532813344	1A	532813344	0.0338974
1A_532814490	1A	532814490	0.00303326	0.512977	0.375921	0.944068	0.525104	0.654102	0.780116	0.51	0.319	0.02596	0.19407	0.5316	0.23473	0.513	0.677	0.131	0.77147	0.38556	0.10073	0.378	0.372	0.372	0.03552	0.41483	0.11429	0.66687	0.334	0.606	0.789	0.46461	0.4511	0.36538	0.58631	0.46	0.0544	0.847	0.42237	0.45472	0.36	0.0626	0.609	0.08601	0.14744	0.14475	0.04243	0.137	0.239
1A_532918693	1A	532918693					0.03191
1A_533263830	1A	533263830
1A_533284918	1A	533284918					0.0744673	0.390565
1A_533284954	1A	533284954					0.0288432	0.405767
1A_533284967	1A	533284967					0.0375032	0.392927
1A_533670334	1A	533670334	0.156256	0.36503		0.28616	0.0263929	0.647877	0.00218894
1A_533670346	1A	533670346	0.0464911	0.513077	0.277997	0.768679	0.0189292	0.520323	0.33857	0.527	0.189	0.59467	0.18094	0.92277	0.68892	0.552	0.517	0.576	0.84868	0.49687	0.12735	0.398	0.0431	0.263	0.53004	0.94203	0.21753	0.09405	0.124	0.165	0.681	0.05754	0.6311	0.58007	0.67612	0.33	0.248	0.491	0.10801	0.06994	0.864	0.315	0.702	0.69603	0.56606	0.5385	0.14623	0.948	0.418
1A_533902931	1A	533902931	0.0263438	0.366201	0.84182	0.971234	0.0382335	0.784304	0.181531	0.679	0.358	0.21717	0.19016	0.77554	0.75673	0.465	0.653	0.315	0.52003	0.44598	0.16238	0.41	0.337	0.235	0.60176	0.81384	0.39973	0.0373	0.137	0.19	0.464	0.06276	0.31414	0.68451	0.51519	0.491	0.41	0.583	0.26793	0.01435	0.985	0.558	0.411	0.46404	0.4241	0.65433	0.15199	0.895	0.866
1A_534051577	1A	534051577	0.224135	0.36503		0.359302	0.0253644	0.647404	0.00204286
1A_534055716	1A	534055716	0.0422506	0.195982	0.467714	0.750919	0.352754	0.344358	0.608269	0.458	0.556	0.23383	0.06265	0.80358	0.59373	0.29	0.223	0.225	0.58215	0.19725	0.07027	0.477	0.0169	0.438	0.90018	0.85985	0.59979	0.19219	0.436	0.184	0.338	0.21892	0.79875	0.83703	0.36704	0.342	0.76	0.48	0.03411	0.04802	0.742	0.579	0.4	0.41489	0.24466	0.41019	0.14698	0.798	0.119
1A_534097531	1A	534097531					0.0277118
1A_534272127	1A	534272127	0.153175	0.0351124	0.760798	0.632809	0.490346	0.451322	0.00734496
1A_535117335	1A	535117335					0.320168	0.136578
1A_535435776	1A	535435776
1A_535756160	1A	535756160					0.508254	0.0425395
1A_535878341	1A	535878341		0.827278	0.424651	0.120109	0.324346	0.24676	0.66272			0.00186			0.34651	0.0253					0.427	0.635			0.90235			0.82969	0.404			0.88095			0.50166	0.89					0.15			0.0477			0.99253	0.149
1A_535882457	1A	535882457					0.433988	0.35505
1A_535896242	1A	535896242		0.393067	0.0823285	0.0180689	0.157248	0.0963614	0.901794			0.74991	0.68719		0.60568	0.25			0.33441		0.11678	0.00352			0.86831	0.81683		0.35331	0.669			0.98801	0.86837		0.52306	0.579			0.10016		0.403			0.56441	0.25322		0.01781	0.878
1A_535896243	1A	535896243		0.648122	0.900592	0.726008	0.678901	0.857092	0.0943872			0.00503	0.03111		0.64715	0.16			0.61915		0.6151	0.0842			0.89618	0.61934		0.19324	0.172			0.51108	0.49594		0.01711	0.553			0.0066		0.925			0.00598	0.01319		0.05213	0.15
1A_535952199	1A	535952199		0.571995	0.954954	0.527501	0.547672	0.856163	0.097236			0.00503	0.03111		0.7771	0.139			0.61915		0.62334	0.0764			0.89618	0.61934		0.18506	0.196			0.51108	0.49594		0.01912	0.57			0.0066		0.937			0.00598	0.01319		0.0753	0.127
1A_535952223	1A	535952223		0.0195864	0.8645	0.224681	0.474823	0.761057	0.168911
1A_535952274	1A	535952274					0.646202	0.829207
1A_535952287	1A	535952287					0.66264	0.915073
1A_536339528	1A	536339528		0.85021		0.58443	0.746751	0.00897524	0.957986
1A_536339570	1A	536339570	0.341744	0.522693	0.305855	0.718884		0.00975168	0.96702
1A_536664231	1A	536664231			0.179263	0.0235126	0.10419	0.117987	0.292455				0.15885	0.25679	0.9233	0.539			0.23724	0.68345	0.35821	0.103				0.80452	0.53753	0.84263	0.819				0.67675	0.90584	0.01322	0.611			0.73236	0.33898	0.981				0.40587	0.78827	0.22026	0.63
1A_536955643	1A	536955643
1A_536973335	1A	536973335		0.158689	0.0278583	0.551994	0.430993	0.54072					0.03704		0.17164	0.262			0.79206		0.25403	0.0788				0.62584		0.08373	0.0902				0.56982		0.01711	0.89			0.03014		0.497				0.22957		0.00573	0.0815
1A_537093931	1A	537093931	0.0106403	0.659768	0.744943	0.856031	0.260337	0.597687	0.155003	0.351	0.0903	0.01732	0.05903	0.15997	0.24878	0.0314	0.316	0.0199	0.59435	0.46799	0.15999	0.0379	0.436	0.177	0.9499	0.48371	0.03165	0.11071	0.185	0.632	0.699	0.61164	0.41243	0.07157	0.01579	0.504	0.35	0.963	0.00419	0.84235	0.914	0.836	0.231	0.01537	0.05984	0.56785	0.02965	0.0429	0.0931
1A_537167433	1A	537167433				0.230352			0.455049
1A_537541244	1A	537541244	0.44316	0.784276	0.824472	0.865735	0.429195	0.526075	0.173669	0.339	0.0903	0.01732	0.03542	0.36701	0.31744	0.0585	0.319	0.0199	0.62278	0.62302	0.42819	0.121	0.447	0.177	0.9499	0.52313	0.0492	0.19494	0.145	0.593	0.699	0.61164	0.36883	0.06588	0.0182	0.445	0.352	0.963	0.00244	0.86336	0.831	0.831	0.231	0.01537	0.02457	0.68556	0.03067	0.0385	0.0882
1A_537889237	1A	537889237	0.848692	0.669956	0.86997	0.957879	0.308456	0.569645	0.173404	0.365	0.0903	0.01732	0.04795	0.31556	0.24069	0.0659	0.374	0.0199	0.6296	0.60613	0.33418	0.119	0.533	0.177	0.9499	0.67662	0.03998	0.10823	0.175	0.586	0.699	0.61164	0.54097	0.08117	0.01844	0.49	0.351	0.963	0.00438	0.86117	0.858	0.823	0.231	0.01537	0.04822	0.77788	0.02507	0.0387	0.117
1A_537889297	1A	537889297	0.294542	0.718222	0.879764	0.880423	0.383545	0.571882	0.1392	0.425	0.0836	0.01847	0.04795	0.38989	0.46036	0.06	0.454	0.0306	0.6296	0.58593	0.387	0.181	0.4	0.156	0.95632	0.67662	0.06324	0.16796	0.198	0.586	0.742	0.58962	0.54097	0.07893	0.01442	0.563	0.41	0.877	0.00438	0.87639	0.836	0.818	0.204	0.01598	0.04822	0.78664	0.03506	0.034	0.0819
1A_538783209	1A	538783209	0.50455	0.00347976	0.00449274	0.0259011	0.0170793	0.0849211	0.0732749						0.2444	0.0912					0.55677	0.893						0.00214	0.175						0.40376	0.661					0.995						0.16145	0.252
1A_539381185	1A	539381185
1A_539783455	1A	539783455	0.558883	0.11265	0.153947	0.997706	0.263963	0.208321	0.113374		0.0487		0.11792		0.36972	0.45		0.0216	0.68162		0.54595	0.127		0.802		0.58447		0.10085	0.058		0.807		0.54571		0.03287	0.505		0.837	0.18588		0.833		0.113		0.45454		0.00706	0.232
1A_539964290	1A	539964290	0.35363	0.0679593	0.128665	0.987117	0.412595	0.197751	0.108377		0.0172	0.23002	0.12275	0.18145	0.36972	0.41		0.0402	0.68133	0.54973	0.54595	0.172		0.892	0.339	0.5897	0.01384	0.10085	0.0743		0.945	0.08928	0.5019	0.1427	0.03287	0.514		0.848	0.15264	0.53268	0.654		0.199	0.12635	0.19454	0.92149	0.00706	0.195
1A_540136972	1A	540136972	0.0780168	0.204217	0.120286	0.0763933	0.0920287	0.596729	0.790657		0.0533	0.53303	0.94502	0.60404	0.44933	0.0817		0.0105	0.23343	0.19875	0.97571	0.0333		0.616	0.58774	0.50954	0.02727	0.24674	0.882		0.744	0.77353	0.78857	0.58247	0.76028	0.888		0.0804	0.12071	0.37817	0.0116		0.052	0.07947	0.45645	0.1713	0.24252	0.589
1A_540261150	1A	540261150		0.487451	0.0114244	0.00176702	0.137783	0.0262557	0.395506			0.75815	0.9845		0.66989	0.112			0.19015		0.3134	0.0037			0.4378	0.56429		0.16096	0.198			0.7569	0.73351		0.30175	0.105			0.18013		0.341			0.15826	0.28743		0.36388	0.494
1A_540414611	1A	540414611	0.173965	0.00744957	0.915145	0.21474	0.39902	0.0995837	0.73584	0.431	0.00725	0.92887	0.29587	0.24271	0.58817	0.154	0.806	0.0383	0.29338	0.40943	0.39237	0.201	0.643	0.795	0.93716	0.70926	0.069	0.13318	0.353	0.295	0.692	0.06417	0.52372	0.0779	0.20312	0.688	0.0559	0.674	0.19081	0.61149	0.172	0.838	0.643	0.81683	0.17225	0.73789	0.02731	0.345	0.374
1A_540551835	1A	540551835					0.462303
1A_540664712	1A	540664712	0.426186	0.0106966	0.883787	0.40019	0.37301	0.120307	0.914934	0.405	0.0108	0.91773	0.2774	0.21294	0.61022	0.191	0.843	0.00682	0.43291	0.43318	0.44423	0.175	0.544	0.804	0.88107	0.33568	0.12625	0.16408	0.267	0.281	0.687	0.04503	0.59587	0.0686	0.22434	0.666	0.0542	0.878	0.15765	0.61099	0.184	0.861	0.756	0.96907	0.26179	0.87916	0.02778	0.51	0.37
1A_540665495	1A	540665495		0.474506	0.0186668	0.144311	0.800795	0.280551	0.234145
1A_540667747	1A	540667747		0.116594	0.610336	0.35842	0.0642227	0.224091				0.73007	0.34294		0.62784	0.278			0.35743		0.55188	0.752			0.40881	0.2918		0.04964	0.177			0.05998	0.5532		0.07997	0.487			0.2538		0.615			0.88342	0.33483		0.03795	0.509
1A_540712921	1A	540712921	0.114219						0.835036		0.245							0.575						0.00503							0.0196							0.0976					0.623
1A_541141903	1A	541141903
1A_541992725	1A	541992725				0.141453	0.273921	0.210857						0.35054	0.44213					0.49241	0.21694						0.3227	0.08888						0.03327	0.09813					0.50426						0.74362	0.03438
1A_542180779	1A	542180779					0.267908
1A_542587617	1A	542587617
1A_542758730	1A	542758730	0.124729	0.113124	0.000147	0.0126352	0.435109	0.0357436	0.220053	0.588	0.66	0.40024	0.80998	0.01911	0.3007	0.153	0.694	0.372	0.48334	0.50566	0.06007	0.0315	0.972	0.329	0.00309	0.1332	0.17029	0.04519	0.00733	0.739	0.99	0.01118	0.3082	0.20825	0.0057	0.00124	0.0906	0.225	0.33381	0.16459	0.995	0.974	0.817	0.42479	0.97104	0.66315	0.08797	0.208	0.4
1A_542763690	1A	542763690		0.103586	0.0866884	0.308032	0.296357	0.00279318	0.133915
1A_542763790	1A	542763790
1A_543040838	1A	543040838				0.0145432	0.109238	0.627844								0.252						0.0506							0.031							0.00153					0.902							0.378
1A_543171561	1A	543171561	0.112001	0.193709	0.0953627	0.300415	0.477195	0.000813197	0.213303	0.618	0.68						0.0535	0.0695					0.554	0.0695						0.485	0.325						0.442	0.00835				0.353	0.0157						1
1A_543830721	1A	543830721						0.0738716
1A_544372287	1A	544372287	0.000104538	0.0231416	0.000173	0.0203372	0.422325	0.105308	9.15e-10			0.12668	0.93011	0.02465	0.31223	0.0725			0.16076	0.59793	0.07125	0.0613			0.00153	0.77841	0.3457	0.0277	0.00294			0.00442	0.12624	0.4313	0.01364	0.000546			0.28223	0.37703	0.777			0.39222	0.51621	0.7377	0.06598	0.0681
1A_544564883	1A	544564883
1A_544583228	1A	544583228				0.001615	0.243315	0.0418432							0.51035						0.40144							0.99759							0.07413												0.76289
1A_544706167	1A	544706167					0.586336	0.266161
1A_544915120	1A	544915120		0.338647	0.00176143	0.646869	0.772624									0.926						0.847							0.0725							0.503					0.578							0.343
1A_544933520	1A	544933520	0.463592	0.00496	0.00089	0.0332726	0.718553	0.103818	0.267996	0.198	0.418	0.64547	0.9518	0.08717	0.15059	0.0938	0.657	0.588	0.09642	0.2406	0.13298	0.251	0.164	0.375	0.0039	0.83852	0.06437	0.17864	0.0498	0.63	0.109	0.02045	0.31815	0.42991	0.00225	0.0112	0.384	0.546	0.25925	0.41348	0.34	0.821	0.132	0.39381	0.911	0.63116	0.28508	0.0501	0.371
1A_545347223	1A	545347223
1A_545747288	1A	545747288		0.0047195	0.00915343	0.0723084	0.57747	0.121292	0.304296			0.55146	0.83986		0.16659	0.19			0.1642		0.06265	0.265			0.0047	0.90931		0.28848	0.0939			0.04256	0.55874		0.00179	0.0303			0.21211		0.347			0.57386	0.51373		0.30676	0.0719
1A_545762254	1A	545762254	0.405617	0.12911	0.0770979	0.00024	0.0989363	0.0740787	0.859812	0.842	0.405	0.99114	0.56573	0.24601	0.83412	0.0242	0.931	0.442	0.82147	0.66305	0.26215	0.397	0.649	0.0488	0.01688	0.45388	0.11341	0.72156	0.442	0.269	0.32	0.07695	0.71215	0.00495	0.03864	0.146	0.485	0.858	0.36674	0.40239	0.603	0.983	0.111	0.13627	0.95584	0.53786	0.76475	0.404	0.11
1A_545878688	1A	545878688
1A_545892585	1A	545892585					0.107886
1A_546044944	1A	546044944	0.266714	0.584321	0.681949	0.0486548	0.141792	0.0312596	0.413372	0.167	0.014	0.64649	0.36679	0.48497	0.3303	0.0496	0.424	0.784	0.21737	0.63372	0.19581	0.0865	0.243	0.124	0.69569	0.59137	0.54221	0.43154	0.654	0.351	0.806	0.75294	0.50963	0.00812	0.29975	0.228	0.662	0.314	0.96169	0.54209	0.946	0.632	0.701	0.62463	0.8846	0.75812	0.04952	0.943	0.103
1A_546243377	1A	546243377
1A_546508579	1A	546508579
1A_547130589	1A	547130589
1A_547323163	1A	547323163					0.450122	0.588113	0.028377
1A_547419510	1A	547419510	0.263986	0.0652389	0.0091594	0.0524169	0.375959	0.115946	0.473976	0.0704	0.375	0.37345	0.84732	0.09109	0.30163	0.389	0.251	0.406	0.13075	0.34203	0.00464	0.584	0.424	0.0886	0.00909	0.88345	0.29143	0.10739	0.12	0.571	0.634	0.03384	0.43489	0.41517	0.00128	0.0259	0.55	0.887	0.19808	0.04019	0.657	0.981	0.172	0.3166	0.63164	0.59422	0.22077	0.633	0.768
1A_547577508	1A	547577508						0.165034
1A_547598408	1A	547598408
1A_547599643	1A	547599643	0.0467809	0.032946	0.00598429	0.125882	0.415667	0.0984821	0.582419	0.0704	0.305	0.30863	0.84732	0.06567	0.2991	0.37	0.251	0.379	0.13075	0.30716	0.00517	0.562	0.424	0.0993	0.00826	0.88345	0.39295	0.10449	0.153	0.571	0.579	0.03393	0.43489	0.56383	0.000889	0.0284	0.55	0.617	0.19808	0.04737	0.449	0.981	0.104	0.3164	0.63164	0.6321	0.20364	0.685	0.768
1A_547852316	1A	547852316					0.535144
1A_547919073	1A	547919073					0.214935	0.0576256								0.0951						0.159							0.317							0.226					0.542							0.564
1A_547958750	1A	547958750			0.00645443	0.173721	0.659944	0.103431					0.77784		0.30163	0.434			0.18543		0.00464	0.385				0.96703		0.10739	0.178				0.39614		0.00128	0.0218			0.21368		0.461				0.62528		0.22077	0.738
1A_548298782	1A	548298782					0.593686									0.357						0.519							0.21							0.0669					0.637							0.657
1A_548300959	1A	548300959	0.0463616	0.0901043	0.00258135	0.119917	0.613436	0.0356006	0.329379	0.347	0.383	0.30863	0.80607	0.05218	0.26972	0.412	0.359	0.187	0.1846	0.30133	0.0067	0.281	0.647	0.137	0.00826	0.97503	0.21055	0.10797	0.305	0.668	0.528	0.03393	0.41519	0.45738	0.00116	0.0361	0.542	0.885	0.19575	0.14959	0.656	0.952	0.143	0.3164	0.35029	0.63072	0.21508	0.734	0.542
1A_548775451	1A	548775451		0.546823	0.285115	0.0171906	0.11839	0.016157	0.723585			0.92114	0.433		0.53618	0.176			0.0294		0.0905	0.032			0.85208	0.15088		0.27876	0.438			0.46005	0.40955		0.66351	0.0867			0.78992		0.713			0.8095	0.56532		0.28619	0.892
1A_548790449	1A	548790449		0.679875					0.0141461
1A_548956406	1A	548956406	0.350272	0.735622	0.454984	0.0278302	0.0430871	0.0180564	0.887477	0.325	0.00662	0.89885	0.47904	0.60789	0.41947	0.0752	0.365	0.951	0.09644	0.66169	0.15826	0.127	0.846	0.253	0.92651	0.16607	0.34844	0.49536	0.535	0.451	0.874	0.80272	0.59014	0.01672	0.40383	0.0598	0.808	0.913	0.77251	0.36928	0.804	0.874	0.851	0.8547	0.67142	0.92285	0.28484	0.781	0.377
1A_549012098	1A	549012098
1A_549213783	1A	549213783
1A_549295002	1A	549295002	0.856353	0.319082	0.39299	0.0227003	0.111465	0.0321497	0.479608	0.227	0.00532	0.6423	0.32755	0.47287	0.31071	0.0725	0.326	0.957	0.06702	0.70939	0.43051	0.13	0.664	0.561	0.6553	0.20904	0.1376	0.52232	0.507	0.349	0.48	0.75602	0.69446	0.00416	0.3944	0.111	0.766	0.863	0.78324	0.27149	0.727	0.503	0.0603	0.71468	0.76763	0.92795	0.12201	0.566	0.183
1A_549298905	1A	549298905					0.0939451
1A_549314919	1A	549314919		0.569701	0.543114	0.0292522	0.133837	0.0122042	0.337226			0.82166	0.25802		0.36357	0.0871			0.04435		0.2659	0.0805			0.71625	0.14538		0.52567	0.46			0.9824	0.66422		0.3957	0.11			0.86212		0.818			0.82306	0.68709		0.12734	0.71
1A_549420673	1A	549420673			0.186021	0.00134814	0.0565234	0.0273511	0.815341				0.36673	0.47725	0.08881	0.0498			0.59202	0.81622	0.32916	0.258				0.33798	0.35922	0.69908	0.27				0.67993	0.02192	0.02103	0.122			0.66679	0.06969	0.627				0.83255	0.6164	0.95131	0.228
1A_549470786	1A	549470786
1A_549489299	1A	549489299
1A_549511417	1A	549511417		0.142029	0.00477361	0.194029	0.758482									0.249						0.0861							0.000932							0.0466					0.388							0.33
1A_549707035	1A	549707035	0.0327246	0.0316199	0.148476	0.00118441	0.116743	0.0948573	0.598948	0.587	0.406	0.93642	0.67267	0.40896	0.45453	0.109	0.882	0.303	0.45643	0.76814	0.4141	0.78	0.926	0.0354	0.00536	0.31743	0.27176	0.67538	0.373	0.942	0.395	0.01815	0.71092	0.01061	0.01314	0.0834	0.0607	0.787	0.51907	0.02703	0.13	0.576	0.0216	0.07288	0.85917	0.30251	0.5875	0.249	0.168
1A_550742533	1A	550742533	0.426865	0.0214495	0.00617831	0.0102959	0.0508858	0.918423	0.684891	0.653	0.151	0.12378	0.95818	0.00519	0.06478	0.0358	0.281	0.155	0.19359	0.38631	0.99431	0.467	0.167	0.047	0.01162	0.83885	0.30592	0.78681	0.094	0.993	0.143	0.05326	0.69948	0.95431	0.01375	0.0744	0.547	0.899	0.14694	0.09926	0.572	0.555	0.00456	0.17612	0.50448	0.25007	0.33913	0.331	0.801
1A_550790885	1A	550790885		0.0223126	0.00956963	0.00665708	0.0668586	0.87911	0.552728			0.14852	0.95818	0.0069	0.07938	0.0328			0.19359	0.47796	0.98473	0.64			0.0135	0.83885	0.04249	0.75195	0.103			0.04767	0.69948	0.91143	0.00965	0.113			0.14694	0.36192	0.412			0.17084	0.50448	0.13724	0.31266	0.37
1A_550948175	1A	550948175			0.664104	0.951005		0.669767	7.43e-13							0.106						0.598							0.953							0.784					0.778							0.562
1A_551131565	1A	551131565
1A_551157403	1A	551157403
1A_551170221	1A	551170221		0.0228438	0.222632	0.000827	0.363028	0.268909	0.644074			0.90991	0.16721		0.76736	0.0951			0.45621		0.78113	0.837			0.00483	0.35557		0.95527	0.322			0.01385	0.71083		0.45919	0.0979			0.61957		0.467			0.08913	0.79542		0.52394	0.264
1A_551428126	1A	551428126	0.166056	0.0358515	0.0157898	0.0053089	0.695598	0.294809	0.33453	0.417	0.372	0.44243	0.14734	0.38219	0.62949	0.11	0.633	0.273	0.85837	0.2551	0.56989	0.816	0.481	0.108	0.00185	0.24234	0.05862	0.80241	0.00269	0.935	0.43	0.05977	0.75308	0.03076	0.30374	0.0184	0.116	0.592	0.39616	0.0576	0.173	0.752	0.112	0.02335	0.39194	0.16648	0.59372	0.381	0.518
1A_551530557	1A	551530557		0.0560559	0.0641858	0.00389124	0.78383	0.295591	0.424093			0.48958	0.12346	0.68145	0.36831	0.104			0.88833	0.58623	0.70781	0.743			0.00155	0.47333	0.02006	0.59897	0.00938			0.05111	0.71327	0.02284	0.36081	0.0251			0.30001	0.00435	0.0322			0.0219	0.34174	0.0596	0.74087	0.468
1A_551726215	1A	551726215					0.457205	0.187754
1A_551790671	1A	551790671		0.0851545	0.340229	0.53369	0.25796	0.335322				0.99987			0.42166	0.376					0.98208	0.254			0.95394			0.32664	0.941			0.91116			0.77978	0.975					0.913			0.84699			0.47426	0.0421
1A_552188637	1A	552188637
1A_552280058	1A	552280058	0.100536	0.0683375	0.208911	0.110997	0.336939	0.176048	0.0356533			0.07963	0.43848	0.47847	0.22229	0.461			0.78024	0.55353	0.53019	0.307			0.05813	0.90346	0.05753	0.58048	0.623			0.22648	0.68383	0.39186	0.05945	0.571			0.37519	0.71009	0.8			0.00183	0.59458	0.4075	0.57164	0.853
1A_552281805	1A	552281805	0.297569	0.0583337	0.216241	0.111874	0.407987	0.130934	0.0369919	0.253	0.382	0.07876	0.45714	0.48706	0.19096	0.56	0.982	0.00703	0.7051	0.62682	0.63974	0.382	0.816	0.00227	0.04719	0.84472	0.05239	0.52224	0.959	0.54	0.0298	0.22673	0.64992	0.33482	0.03401	0.841	0.279	0.597	0.36597	0.69899	0.787	0.0929	0.00148	0.00319	0.57044	0.43107	0.44257	0.748	0.892
1A_552333339	1A	552333339
1A_552974418	1A	552974418
1A_554074172	1A	554074172		0.278398	0.938234	0.921546	0.22659	0.370405	0.738244				0.2691	0.24445	0.60376	0.301			0.64688	0.2523	0.33167	0.278				0.71384	0.000619	0.41306	0.144				0.96135	0.34046	0.26381	0.159			0.9888	0.75525	0.444				0.64016	0.20572	0.28544	0.466
1A_554080534	1A	554080534				0.929701	0.134469	0.331767							0.43299						0.48763							0.37445							0.2868												0.3228
1A_554211827	1A	554211827	0.212114	0.83051	0.45211	0.340623	0.216663	0.108113	0.0118928		0.705	0.64407	0.5431		0.00747	0.05		0.037	0.60124		0.4768	0.755		0.00849	0.03874	0.76349		0.06801	0.376		0.0304	0.18433	0.70227		0.00055	0.0805		0.815	0.4089		0.607		0.00895	0.00116	0.68614		0.06399	0.664
1A_554941432	1A	554941432	0.148562	0.0709809	0.374133	0.494	0.174265	0.344316	0.0551009	0.138	0.447	0.14521	0.87984	0.0519	0.01118	0.0296	0.984	0.00742	0.60417	0.057	0.52098	0.655	0.871	0.0205	0.02418	0.95519	0.05352	0.00265	0.79	0.426	0.0648	0.2613	0.60602	0.93367	0.00026	0.372	0.161	0.833	0.2815	0.56731	0.704	0.0993	0.000675	0.02367	0.80437	0.05413	0.01074	0.672	0.862
1A_554952104	1A	554952104	0.53724	0.159426	0.360328	0.494355	0.203716	0.374426	0.0666878		0.528	0.25708	0.6622	0.04401	0.01027	0.0357		0.00812	0.47564	0.05247	0.92403	0.592		0.0232	0.05912	0.55131	0.13573	0.00343	0.972		0.0698	0.24308	0.57297	0.98786	0.000756	0.447		0.81	0.05988	0.51549	0.325		0.000616	0.02797	0.81946	0.07571	0.02966	0.677
1A_555072396	1A	555072396	0.436968	0.0954471	0.340089	0.463047	0.203583	0.33758	0.0621096	0.136	0.447		0.43139			0.0538	0.975	0.00742	0.52845			0.653	0.873	0.0205		0.70509			0.978	0.377	0.0648		0.52509			0.473	0.156	0.833	0.05629		0.436	0.0907	0.000675		0.84479			0.667	0.865
1A_555072424	1A	555072424		0.111273	0.317232	0.542117	0.239698	0.318712	0.0543729			0.23163	0.85842		0.02574	0.188			0.58415		0.83783	0.681			0.037	0.56432		0.08218	0.502			0.24163	0.64737		0.00119	0.159			0.16237		0.761			0.02559	0.82002		0.10192	0.734
1A_555820426	1A	555820426
1A_555961328	1A	555961328					0.562089
1A_556574594	1A	556574594			0.861368		0.442168	0.133775
1A_556818923	1A	556818923	0.0776238
1A_556829267	1A	556829267		0.766665	0.655013	0.541347	0.635964	0.140113	0.681247				0.2087	0.14882	0.17093	0.0314			0.7467	0.47826	0.81091	1				0.62565	0.00484	0.5946	0.609				0.81515	0.28573	0.53661	0.464			0.44604	0.77941	0.477				0.66563	0.06269	0.11433	0.173
1A_557108855	1A	557108855		0.925744	0.643002	0.501625	0.590934	0.151594	0.698514				0.145	0.10436	0.27568	0.0321			0.707	0.73218	0.73125	0.638				0.65465	0.000952	0.15371	0.217				0.84013	0.21638	0.25024	0.311			0.83497	0.71148	0.672				0.64564	0.05943	0.05951	0.211
1A_557108968	1A	557108968	0.16603	0.871727	0.465939	0.488495	0.572607	0.129792	0.769674				0.14432	0.10436	0.28402	0.0608			0.55673	0.73218	0.57058	0.604				0.71724	0.000952	0.06678	0.228				0.78641	0.21638	0.23122	0.334			0.87541	0.71148	0.652				0.67035	0.05943	0.06039	0.246
1A_557292288	1A	557292288
1A_557295620	1A	557295620	0.273265	0.135526	0.179266	0.00263338	0.207147	0.0239078	0.111614	0.496	0.444	0.37823	0.29236	0.29189	0.47972	0.0375	0.751	0.31	0.70084	0.73135	0.71026	0.843	0.434	0.116	0.00626	0.40718	0.16106	0.77719	0.452	0.702	0.486	0.01721	0.68482	0.01223	0.03369	0.117	0.179	0.974	0.55111	0.16024	0.396	0.498	0.0166	0.06968	0.84592	0.10542	0.64367	0.167	0.0833
1A_557295935	1A	557295935		0.103884	0.282104	0.0023386	0.196453	0.0416282	0.103389	0.503	0.461	0.47012	0.29453	0.29291	0.53905	0.0234	0.86	0.404	0.73426	0.56185	0.61823	0.7	0.403	0.12	0.00277	0.20357	0.13679	0.81943	0.279	0.681	0.458	0.02006	0.69058	0.01189	0.02804	0.0486	0.238	0.82	0.56267	0.3526	0.621	0.625	0.0409	0.07063	0.84882	0.09942	0.1537	0.165	0.044
1A_557314695	1A	557314695	0.788894	0.162051	0.25982	0.00413198	0.170162	0.215378	0.107876	0.446	0.438	0.39445	0.48143	0.28724	0.43503	0.0256	0.674	0.306	0.80209	0.65663	0.69971	0.884	0.224	0.0998	0.00495	0.28845	0.11519	0.8701	0.297	0.744	0.479	0.03206	0.70654	0.01222	0.01504	0.0955	0.207	0.969	0.57639	0.31974	0.67	0.546	0.0163	0.07894	0.85473	0.19396	0.72122	0.142	0.0403
1A_557466000	1A	557466000					0.239188
1A_558253708	1A	558253708					0.191285
1A_558266096	1A	558266096	0.00355246
1A_558266122	1A	558266122	0.395241						0.471954
1A_558307360	1A	558307360
1A_558316677	1A	558316677	0.371588	0.0289914	0.436311	0.0185922	0.000575	0.197647	0.205794	0.52	0.196	0.54953	0.89064	0.0628	0.14743	0.0214	0.595	0.574	0.53841	0.6521	0.49795	0.61	0.265	0.239	0.0073	0.11669	0.50731	0.35468	0.457	0.431	0.671	0.0235	0.74773	0.0911	0.000378	0.0873	0.117	0.807	0.30487	0.59339	0.217	0.433	0.0523	0.1547	0.76601	0.00444	0.04618	0.0154	0.0479
1A_558320010	1A	558320010	0.323179	0.476247	0.860439	0.41644	0.850034	0.0206425	0.900521				0.1416	0.3655	0.48767	0.183			0.6605	0.52569	0.57422	0.305				0.61684	0.01501	0.87909	0.817				0.68976	0.61215	0.42254	0.577			0.49795	0.64959	0.112				0.58151	0.02481	0.0939	0.323
1A_558464613	1A	558464613		0.109254	0.313574		0.205148	0.0861919							0.55747	0.0211					0.53415	0.549						0.74713	0.412						0.03384	0.111					0.553						0.57574	0.219
1A_558541135	1A	558541135	0.170228	0.128612	0.259296	0.00628968	0.12269	0.0488746	0.195101	0.515	0.444	0.66661	0.62914	0.19962	0.56326	0.0294	0.635	0.31	0.71557	0.97362	0.57881	0.776	0.448	0.116	0.00297	0.3874	0.30246	0.87553	0.486	0.518	0.486	0.01649	0.65618	0.00886	0.03578	0.0674	0.156	0.974	0.56391	0.1288	0.418	0.531	0.0166	0.07357	0.84827	0.09472	0.61699	0.22	0.0447
1A_558591438	1A	558591438		0.141763	0.307844	0.00529724	0.131546	0.0377004	0.269206			0.85196	0.40288		0.58761	0.0357			0.79332		0.55498	0.789			0.00666	0.32463		0.85846	0.44			0.02886	0.67916		0.03309	0.0914			0.54038		0.371			0.07875	0.8539		0.28183	0.195
1A_559114283	1A	559114283					0.206547	0.0175389
1A_559504207	1A	559504207
1A_559780257	1A	559780257		0.136389	0.32514	0.00164514	0.201556	0.0292901	0.125244	0.588	0.434	0.4369	0.27644	0.16467	0.52163	0.0682	0.702	0.311	0.64079	0.94976	0.28442	0.667	0.53	0.103	0.00487	0.26927	0.32851	0.58441	0.585	0.642	0.397	0.0201	0.7473	0.00498	0.02496	0.145	0.176	0.965	0.57116	0.19039	0.674	0.655	0.0055	0.08566	0.8399	0.12269	0.30812	0.245	0.0652
1A_559780854	1A	559780854	0.338719	0.10846	0.346445	0.00188742	0.137525	0.0177243	0.109883	0.588	0.438	0.50709	0.36075	0.16582	0.59453	0.0645	0.702	0.306	0.7489	0.83261	0.17177	0.632	0.53	0.0998	0.0053	0.29828	0.29145	0.84828	0.613	0.642	0.479	0.01665	0.75201	0.00496	0.03026	0.136	0.176	0.969	0.56485	0.38042	0.708	0.655	0.0163	0.0695	0.79284	0.11349	0.58659	0.244	0.0652
1A_559780926	1A	559780926					0.144963
1A_559976386	1A	559976386		0.144307	0.269098	0.00238078	0.130906	0.0835747	0.110885			0.62981	0.27904		0.61535	0.0323			0.84182		0.2332	0.782			0.00612	0.4083		0.86691	0.578			0.02226	0.7698		0.03864	0.137			0.55042		0.574			0.07093	0.92155		0.69886	0.32
1A_560335199	1A	560335199					0.684301	0.00904831
1A_560369127	1A	560369127	0.00834586	5.28e-05	0.0172307	0.280604	0.0180696	0.238169	0.00525091	0.787	0.315	0.84912	0.68713		0.75242	0.272	0.536	0.597	0.69771		0.67446	0.988	0.619	0.218	0.18396	0.44761		0.39608	0.0677	0.68	0.892	0.29813	0.47013		0.97608	0.0499	0.686	0.215	0.98363		0.519	0.56	0.0421	0.13381	0.70262		0.66516	0.0704	0.648
1A_560487941	1A	560487941		0.725946	0.327826	0.000677	0.404287	0.0272268								0.0567						0.481							0.0369							0.171					0.303							0.273
1A_560829371	1A	560829371	0.103618		0.753423		0.151624	0.769895		0.35	0.33		0.66856			0.705	0.993	0.313	0.50311			0.464	0.955	0.752		0.41247			0.43	0.784	0.579		0.70631			0.503	0.337	0.61	0.12436		0.414	0.206	0.408		0.82399			0.621	0.996
1A_561171206	1A	561171206					0.0494034
1A_561372892	1A	561372892
1A_564125293	1A	564125293	0.721048	0.0481551	0.197237	0.00607438	0.0699744	0.211253	0.351965	0.518	0.0883	0.40349	0.66728	0.15632	0.3871	0.327	0.989	0.544	0.7326	0.75355	0.51499	0.982	0.433	0.0715	0.00223	0.16331	0.42457	0.08904	0.773	0.655	0.184	0.10784	0.67739	0.25163	0.0066	0.547	0.298	0.402	0.90413	0.05336	0.308	0.497	0.00466	0.15303	0.83718	0.07469	0.13778	0.29	0.223
1A_564314347	1A	564314347				0.191755	0.0816172								0.96491						0.80675							0.0873							0.32696												0.03009
1A_564559569	1A	564559569	0.417175	0.455389	0.357396	0.391611	0.715396	0.560074	0.964009
1A_564570772	1A	564570772		0.0806294	0.774475	0.124471	0.035199	0.0133702	0.106697			0.56123	0.13571		0.49436	0.0107			0.90059		0.11118	0.516			0.21234	0.98163		0.04459	0.792			0.13176	0.77235		0.53077	0.586			0.5751		0.272			0.02102	0.88419		0.37667	0.454
1A_565121462	1A	565121462	0.456359	0.172556	0.197764	0.000429	0.0481744	0.0165802	0.0824554	0.639	0.389	0.7925	0.43227	0.15253	0.62837	0.0324	0.906	0.384	0.83193	0.96386	0.08552	0.776	0.399	0.0979	0.00313	0.5596	0.24934	0.18241	0.509	0.818	0.29	0.03007	0.73702	0.00447	0.01315	0.224	0.243	0.798	0.6462	0.12981	0.586	0.645	0.00157	0.03856	0.86886	0.43633	0.80875	0.309	0.127
1A_565187582	1A	565187582			0.356982	0.0011476	0.0377398	0.0350035	0.0859039				0.21421		0.68408	0.0384			0.79396		0.12586	0.805				0.47958		0.66563	0.552				0.74193		0.06835	0.279			0.64529		0.689				0.8564		0.44988	0.272
1A_565198894	1A	565198894	0.00470306	0.125663	0.824386	0.0913962	0.0264302	0.0468041	0.0717505	0.874	0.321	0.31488	0.15931	0.50395	0.49436	0.0155	0.251	0.32	0.90326	0.06959	0.11118	0.543	0.989	0.188	0.19587	0.93552	0.8237	0.04459	0.868	0.371	0.496	0.16198	0.70424	0.02937	0.53077	0.722	0.271	0.84	0.59133	0.24067	0.282	0.896	0.00496	0.00954	0.86085	0.10906	0.37667	0.446	0.461
1A_565296733	1A	565296733
1A_565389355	1A	565389355					0.0253843	0.0313859
1A_565395781	1A	565395781		0.0303107		0.000862	0.35311					0.79495		0.30755	0.6405	0.0312				0.5964	0.94464	0.826			0.01657		0.67207	0.54758	0.661			0.17271		0.00392	0.05816	0.491				0.47543	0.945			0.00436		0.47362	0.50699	0.247
1A_565614284	1A	565614284		0.54995	0.497343	0.128463	0.772837		0.258238			0.39402	0.40834	0.36509	0.78208	0.0923			0.28213	0.55072	0.01536	0.292			0.50465	0.67754	0.06483	0.17774	0.968			0.47255	0.82919	0.28092	0.0682	0.65			0.95939	0.20025	0.651			0.43784	0.2651	0.29496	0.54792	0.446
1A_565665129	1A	565665129
1A_566008502	1A	566008502					0.88947
1A_566064814	1A	566064814	0.00315605	0.143365	0.925675	0.151094	0.0715754	0.0299432	0.126099	0.991	0.675	0.18788	0.36296	0.98211	0.58558	0.00949	0.808	0.24	0.92783	0.02329	0.07747	0.0693	0.959	0.0678	0.13723	0.35372	0.9498	0.20151	0.932	0.552	0.239	0.38211	0.8882	0.0957	0.95299	0.717	0.262	0.642	0.87816	0.33788	0.566	0.904	0.00147	0.0138	0.93704	0.10779	0.90262	0.388	0.416
1A_566160916	1A	566160916					0.0173409	0.109655
1A_566195267	1A	566195267
1A_566224664	1A	566224664					0.0257544
1A_566300736	1A	566300736		0.873466	0.517652	0.315747	0.263815	0.522895	0.90355			0.42537	0.95607		0.17703	0.941			0.99921		0.31561	0.11			0.22975	0.42595		0.16103	0.215			0.26985	0.71359		0.00315	0.227			0.28132		0.613			0.24063	0.83032		0.67068	0.887
1A_566319240	1A	566319240	0.33329	0.168635	0.292959	0.000951	0.0220183	0.0570113	0.0992955	0.585	0.331	0.61095	0.175	0.19865	0.72582	0.0243	0.883	0.402	0.58586	0.58203	0.02572	0.149	0.539	0.0369	0.00496	0.35542	0.26438	0.65712	0.281	0.864	0.201	0.02215	0.7799	0.00408	0.02341	0.159	0.284	0.962	0.62834	0.18087	0.591	0.598	0.00077	0.03049	0.89924	0.34833	0.68051	0.26	0.0294
1A_566369466	1A	566369466	0.942088	0.0610412	0.947322	0.564105	0.809225	0.0285397	0.960705				0.59583	0.85818	0.59736	0.341			0.85786	0.39536	0.77478	0.582				0.75918	0.00695	0.52951	0.807				0.89467	0.15718	0.39195	0.786			0.93696	0.04862	0.0423				0.41155	0.01941	0.26361	0.933
1A_566378186	1A	566378186	0.119563	0.933857	0.541261	0.314148	0.39817	0.472248	0.847196	0.282	0.9	0.42537	0.9547	0.16644	0.19258	0.964	0.969	0.946	0.99598	0.01347	0.20488	0.113	0.535	0.204	0.22975	0.52534	0.45535	0.11666	0.223	0.662	0.241	0.26985	0.61459	0.32612	0.00618	0.207	0.178	0.857	0.28089	0.07345	0.62	0.315	0.168	0.24063	0.83494	0.00962	0.89669	0.898	0.709
1A_566565240	1A	566565240	0.0204252	9.54e-05	0.0296109	0.0321957	0.026852	0.161584	0.114347	0.676	0.00338	0.9347	0.309	0.48307	0.33883	0.178	0.817	0.848	0.57039	0.69463	0.75722	0.965	0.398	0.767	0.27481	0.56438	0.05102	0.64081	0.374	0.856	0.87	0.4089	0.62089	0.46633	0.38066	0.093	0.88	0.0662	0.76907	0.0796	0.00486	0.356	0.0425	0.98029	0.72106	0.20705	0.32902	0.213	0.0483
1A_566590619	1A	566590619	0.297215	0.000113	0.0277778	0.00702459	0.0392347	0.323081	0.399792	0.544	0.0161	0.6799	0.48622	0.48897	0.03197	0.75	0.922	0.726	0.53505	0.13878	0.36564	0.277	0.369	0.135	0.07221	0.22903	0.09817	0.3853	0.0246	0.699	0.649	0.06792	0.30094	0.15714	0.00328	0.0118	0.394	0.295	0.92153	0.01375	0.134	0.996	0.00605	0.55432	0.67607	0.00112	0.44503	0.538	0.131
1A_566599268	1A	566599268					0.211777	0.59504								0.785						0.163							0.227							0.239					0.655							0.971
1A_566623775	1A	566623775	0.0461828	0.132784	0.785113		0.29805		0.939031
1A_566623791	1A	566623791	0.425633	0.0275149	0.826116		0.188142		0.331082
1A_566625056	1A	566625056
1A_566625886	1A	566625886	0.339982	0.424527	0.718819	0.000919	0.00835989	0.110475	3.25e-11		0.592	0.89452	0.52384	0.34706	0.5649	0.00926		0.267	0.59364	0.30759	0.35998	0.982		0.0815	0.00133	0.57007	0.53113	0.40732	0.962		0.276	0.0164	0.96407	0.0568	0.50593	0.378		0.473	0.59177	0.5255	0.412		0.00202	0.00344	0.60075	0.66423	0.89074	0.0948
1A_566632699	1A	566632699
1A_566634180	1A	566634180														0.297						0.996							0.243							0.0654					0.00172							0.297
1A_566634210	1A	566634210				0.352112	0.171374	0.633393							0.15814						0.38306							0.12798							0.01379												0.93179
1A_567477989	1A	567477989	0.00118842	0.092251	0.221441	0.928927	0.152263	0.100983	0.0862636				0.43621	0.70174	0.44105	0.178			0.8544	0.42162	0.49602	0.223				0.55536	0.05005	0.62	0.729				0.92307	0.09339	0.42873	0.993			0.41496	0.02648	0.536				0.42878	0.01139	0.4129	0.793
1A_567478043	1A	567478043	0.0975741	0.073617	0.396507	0.880776	0.357486	0.0138563	0.0250623						0.98298	0.876					0.61919	0.408						0.98311	0.769						0.34692	0.475					0.658						0.81327	0.623
1A_567566087	1A	567566087		0.175818					0.443912
1A_567566112	1A	567566112		0.0875276					0.456036
1A_567630576	1A	567630576				0.0481171	0.0163868								0.65069						0.76269							0.06268							0.64964												0.18023
1A_567633152	1A	567633152					0.0524665	0.624445
1A_567688417	1A	567688417
1A_567966753	1A	567966753					0.0752915
1A_567966808	1A	567966808					0.0248471
1A_567987959	1A	567987959	0.14062	0.00695299	0.625365	0.00111626	0.104881	0.187924	0.632502	0.293	0.294	0.49598	0.84834	0.22679	0.3372	0.636	0.993	0.271	0.88494	0.86851	0.31354	0.223	0.417	0.167	0.25062	0.13348	0.47416	0.19053	0.256	0.999	0.532	0.16148	0.57471	0.14855	0.00684	0.123	0.0449	0.189	0.93648	0.10548	0.194	0.331	0.101	0.34163	0.96257	0.00438	0.11083	0.346	0.0756
1A_568003154	1A	568003154		0.215113	0.286399	0.000785	0.0375518	0.0893252	0.0961168			0.94378	0.24562	0.26524	0.65626	0.0394			0.89997	0.92537	0.04664	0.0991			0.00872	0.34458	0.25286	0.68199	0.281			0.01921	0.79558	0.00551	0.01807	0.209			0.72762	0.19723	0.814			0.05783	0.86117	0.2688	0.93184	0.215
1A_568013220	1A	568013220	0.821166	0.00302619	0.467952	0.000142	0.0496515	0.10206	0.622589	0.296	0.101	0.4106	0.56744	0.13949	0.39772	0.564	0.98	0.27	0.73631	0.8833	0.28228	0.102	0.41	0.178	0.28792	0.21556	0.28244	0.40017	0.216	0.999	0.708	0.06686	0.66331	0.0901	0.00844	0.0916	0.0437	0.425	0.73484	0.20752	0.278	0.312	0.101	0.25542	0.979	0.00367	0.59902	0.289	0.0659
1A_568032827	1A	568032827				0.547039	0.358958	0.682744
1A_568032856	1A	568032856				0.000791	0.0357221	0.0412309							0.53839						0.02146							0.2445							0.00876												0.55681
1A_568041549	1A	568041549	0.0174304	0.715381	0.598115		0.257714	0.590587
1A_568112294	1A	568112294	0.162419	0.0080002	0.544327	0.00159384	0.0286925	0.0918144	0.462404	0.398	0.0914	0.37913	0.70433	0.84664	0.64216	0.478	0.681	0.531	0.94529	0.52195	0.72851	0.46	0.332	0.709	0.59854	0.49568	0.66449	0.01609	0.71	0.812	0.993	0.66557	0.80086	0.13614	0.76093	0.585	0.303	0.0906	0.90692	0.23616	0.0211	0.607	0.0468	0.73136	0.86159	0.06417	0.1136	0.186	0.0454
1A_568381115	1A	568381115	0.179461	0.23509	0.0946093	0.633117	0.131261	0.0527705	0.112754	0.64	0.0804	0.41187				0.407	0.38	0.608				0.406	0.456	0.155	0.05409				0.962	0.161	0.775	0.41528				0.973	0.296	0.0802			0.117	0.622	0.235	0.00352				0.522	0.705
1A_568496490	1A	568496490	0.127793	0.11277	0.0513389	0.424161	0.287826	0.0395823	0.0799807	0.614	0.159	0.37238					0.216	0.492					0.39	0.14	0.01125					0.159	0.66	0.64965					0.282	0.347				0.723	0.0737	0.000379					0.559
1A_568496498	1A	568496498	0.941945	0.251586	0.621715	0.767313	0.399853	0.172215	0.485958	0.536	0.578	0.89666	0.61278		0.37435	0.241	0.212	0.119	0.80957		0.27668	0.165	0.234	0.102	0.00834	0.77841		0.08777	0.498	0.73	0.316	0.12955	0.64829		0.02619	0.469	0.37	0.0976	0.1849		0.137	0.666	0.0142	0.20239	0.42153		0.43217	0.702	0.584
1A_568547327	1A	568547327					0.0528022								0.00675						0.39791							0.17763							0.000487												0.08484
1A_568650731	1A	568650731		0.951264	0.989052	0.946167	0.0655554	0.705368	0.888775			0.30586	0.90982		0.00675	0.139			0.97686		0.39791	0.0885			0.18085	0.30301		0.17763	0.416			0.25845	0.34893		0.000487	0.229			0.22987		0.236			0.40116	0.90638		0.08484	0.479
1A_568650751	1A	568650751		0.177092	0.100644	0.275618	0.250494	0.0372206	0.107049			0.49696													0.036							0.73467												0.000324
1A_568721487	1A	568721487					0.292496
1A_569246480	1A	569246480	0.906228	0.200645	0.709646	0.9622	0.397229	0.15988	0.551102		0.766	0.80495	0.57597	0.38887	0.4988	0.095		0.209	0.77936	0.5684	0.63693	0.141		0.225	0.00695	0.77806	0.01886	0.32735	0.383		0.39	0.16467	0.63583	0.20927	0.12956	0.577		0.311	0.16367	0.02448	0.209		0.0208	0.22498	0.44949	0.44437	0.30674	0.927
1A_569306173	1A	569306173		0.858816	0.610687	0.739313	0.82444	0.784362	0.737701			0.70012	0.63977	0.64675	0.02156	0.207			0.76324	0.17331	0.5884	0.262			0.1028	0.08689	0.92253	0.1542	0.906			0.71106	0.45821	0.94484	0.0022	0.613			0.03611	0.31911	0.0548			0.56582	0.8252	0.69671	0.30212	0.285
1A_569444032	1A	569444032	0.00306052	0.933984	0.941067	0.734922	0.0470118	0.542184	0.784711	0.814	0.921	0.30586	0.88874	0.30327	0.00675	0.101	0.438	0.337	0.92818	0.21616	0.39791	0.113	0.59	0.787	0.18085	0.09053	0.19435	0.17763	0.621	0.867	0.486	0.25845	0.35985	0.73946	0.000487	0.253	0.329	0.501	0.08395	0.23113	0.22	0.688	0.264	0.40116	0.56114	0.30407	0.08484	0.362	0.298
1A_570256054	1A	570256054					0.0650035
1A_570392715	1A	570392715
1A_570392750	1A	570392750
1A_570615890	1A	570615890	0.895098	0.132463	0.67955	0.0062532	0.146992	0.431154	0.701046		0.603	0.56344	0.23245	0.46936	0.35221	0.183		0.423	0.53544	0.51729	0.11966	0.0216		0.0438	0.07841	0.28014	0.28015	0.4419	0.0669		0.797	0.25447	0.7426	0.0266	0.02181	0.104		0.761	0.7762	0.34594	0.683		0.327	0.88845	0.78163	0.22772	0.70606	0.259
1A_570620150	1A	570620150		0.238928	0.586011	0.00653163	0.180444	0.443062				0.60786	0.23245		0.47566	0.146			0.53544		0.19109	0.0616			0.12096	0.28014		0.49441	0.142			0.23078	0.7426		0.03396	0.126			0.7762		0.696			0.82661	0.78163		0.88569	0.31
1A_570880964	1A	570880964		0.452507	0.738057	0.0851131	0.109977
1A_571348798	1A	571348798	0.0615609	0.902174	0.527742	0.941117	0.464452	0.0610805	0.960897			0.79524	0.76693	0.44771	0.4606	0.0647			0.74223	0.10466	0.73883	0.0627			0.46025	0.91265	0.00404	0.29376	0.0885			0.76118	0.49817	0.25479	0.58389	0.362			0.12283	0.02633	0.395			0.84233	0.34018	0.49581	0.4553	0.775
1A_571740835	1A	571740835					0.155338	0.0547511
1A_571784890	1A	571784890				0.761432	0.186234	0.0546859							0.448						0.83916							0.82895							0.11414												0.33451
1A_571903597	1A	571903597
1A_571933685	1A	571933685
1A_571959822	1A	571959822		0.333511		0.803212	0.177831
1A_571959844	1A	571959844	0.494208	0.176377	0.723773	0.829201	0.202099	0.103543	0.906111	0.595		0.06344	0.19296	0.78386	0.36517	0.0647	0.805		0.55352	0.33206	0.73542	0.53	0.036		0.83199	0.50272	0.04047	0.78904	0.803	0.228		0.73576	0.89136	0.07295	0.12302	0.934	0.606		0.2334	0.39627	0.832	0.692		0.17505	0.20882	0.40616	0.26654	0.902	0.0964
1A_571991217	1A	571991217		0.17919	0.715102	0.591233	0.18086									0.108						0.411							0.931							0.938					0.746							0.82
1A_572022462	1A	572022462			0.447696	0.000134	0.0995956	0.216293					0.40636		0.33392	0.626			0.52296		0.16388	0.445				0.10976		0.05144	0.514				0.52448		0.00138	0.146			0.97518		0.595				0.83197		0.39537	0.433
1A_572022482	1A	572022482			0.207057	0.000971	0.0419744	0.301629					0.07726		0.73018	0.0205			0.78425		0.20792	0.257				0.20912		0.82995	0.364				0.7299		0.0284	0.184			0.63749		0.753				0.68272		0.55195	0.0952
1A_572072836	1A	572072836	0.256506	0.0598449	0.443167	9.22e-05	0.123085	0.130334	0.235598	0.766	0.849	0.27055	0.42828	0.48067	0.34424	0.431	0.759	0.364	0.5686	0.40829	0.16957	0.478	0.838	0.0425	0.00163	0.10892	0.8875	0.03102	0.342	0.662	0.417	0.04431	0.47284	0.3575	0.00125	0.111	0.0826	0.975	0.99833	0.08765	0.514	0.646	0.000776	0.18086	0.82949	0.17602	0.27208	0.314	0.297
1A_572156296	1A	572156296	0.304135	0.0722661	0.406965	4.83e-05	0.190501	0.134434	0.246684	0.766	0.826	0.20761	0.31722	0.45357	0.34151	0.442	0.759	0.359	0.44912	0.76627	0.16959	0.61	0.838	0.0413	0.00168	0.11171	0.95027	0.12842	0.331	0.662	0.418	0.04431	0.51295	0.22257	0.00128	0.116	0.0826	0.968	0.97054	0.17846	0.697	0.646	0.000774	0.11894	0.80681	0.26342	0.53449	0.262	0.297
1A_572156362	1A	572156362	0.607661		0.667603		0.304718	0.0356089		0.595			0.19178			0.0402	0.805		0.67166			0.677	0.036			0.44171			0.693	0.228			0.87962			0.85	0.606		0.50562		0.809	0.692			0.36335			0.909	0.0964
1A_572679727	1A	572679727	0.00423243	0.10194	0.303854	2.02e-05	0.0209272	0.0350261	0.512915		0.0289	0.1875	0.68353	0.67378	0.51195	0.531		0.259	0.31211	0.27497	0.6921	0.589		0.00903	0.09054	0.57175	0.55646	0.09679	0.419		0.194	0.28424	0.83467	0.01941	0.41101	0.179		0.0669	0.35991	0.27248	0.00296		0.0459	0.73396	0.65644	0.16067	0.15825	0.3
1A_572680899	1A	572680899	0.652841	0.416742	0.736651	0.0629295	0.370061	0.393633	0.0999069	0.66	0.341	0.08564	0.04096	0.69337	0.26475	0.189	0.536	0.0961	0.8063	0.93406	0.56163	0.138	0.426	0.23	0.23039	0.12374	0.02625	0.19218	0.0747	0.431	0.52	0.01894	0.32966	0.23419	0.2053	0.205	0.0979	0.162	0.022	0.18614	0.859	0.476	0.0214	0.62415	0.35534	0.52687	0.5612	0.585	0.0203
1A_572747081	1A	572747081	0.321338	0.671883	0.915781	0.715163	0.427744	0.0841417	0.395374		0.457	0.4536	0.82109	0.24378	0.22652	0.0321		0.567	0.85371	0.11516	0.05463	0.565		0.241	0.65062	0.77271	0.03127	0.57355	0.116		0.254	0.53029	0.62288	0.42912	0.05835	0.209		0.341	0.06	0.03387	0.093		0.195	0.56979	0.77025	0.93009	0.76739	0.534
1A_573064575	1A	573064575	0.626193	0.113457	0.28181	4.26e-05	0.0350825	0.0428078	0.641592	0.461	0.0851	0.13062	0.75041	0.74061	0.55382	0.441	0.478	0.327	0.28541	0.35513	0.54691	0.513	0.132	0.00726	0.05492	0.69026	0.29078	0.05858	0.439	0.976	0.317	0.28358	0.87081	0.0187	0.44448	0.255	0.322	0.0562	0.39569	0.34605	0.00204	0.829	0.0654	0.61008	0.77038	0.17081	0.10528	0.288	0.034
1A_573393024	1A	573393024		0.106025	0.604211	0.664995	0.456966	0.204263	0.173031			0.43452	0.42691	0.09175	0.05229	0.129			0.76161	0.15857	0.68604	0.242			0.66302	0.8627	0.01451	0.66431	0.408			0.86663	0.86569	0.51738	0.16934	0.419			0.26368	0.11852	0.12			0.53356	0.74871	0.81307	0.87938	0.639
1A_573883388	1A	573883388
1A_573920817	1A	573920817	0.481288	0.59723	0.350332	0.37412	0.655714	0.601232	0.835758
1A_573921801	1A	573921801				0.647343	0.644145	0.127351							0.10027						0.64477							0.57566							0.32055												0.65115
1A_574215295	1A	574215295	0.408804	0.671449	0.386142	0.286473	0.655714	0.601232	0.784647
1A_574233703	1A	574233703	5.0617e-05	0.9741	0.485001	0.718436	0.764017	0.189363	0.349062	0.856	0.985	0.36433	0.7812	0.192	0.13736	0.0591	0.392	0.308	0.6728	0.22164	0.63624	0.346	0.252	0.623	0.60145	0.78604	0.02946	0.64288	0.607	0.693	0.214	0.75666	0.46644	0.51673	0.36703	0.292	0.586	0.196	0.17615	0.10105	0.119	0.675	0.213	0.63538	0.50051	0.93153	0.43433	0.764	0.699
1A_574479469	1A	574479469	0.226807	0.132953	0.111075	0.830399	0.394564	0.758734	0.794061	0.56	0.658	0.59959					0.174	0.1					0.465	0.14	0.06982					0.0159	0.217	0.40218					0.676	0.824				0.492	0.0648	0.00739					0.679
1A_574569851	1A	574569851	0.0205891							0.545	0.909					0.139	0.0944	0.237				0.519	0.276	0.178					0.206	0.014	0.378					0.128	0.722	0.508			0.0776	0.475	0.395					0.288	0.516
1A_574657725	1A	574657725	0.474188	0.625757	0.440448	0.296204	0.41479	0.520334	0.788349
1A_574832131	1A	574832131		0.640794	0.479847	0.286473	0.534455	0.511151	0.753927
1A_574932096	1A	574932096		0.148127					0.914204
1A_575160002	1A	575160002		0.492478			0.194067	0.0389627								0.443						0.821							0.516							0.609					0.18							0.711
1A_575190206	1A	575190206	0.247163	0.17766	0.821979	0.298889	0.637796	0.0157485	0.696287				0.73152	0.53886	0.2666	0.018			0.85803	0.63998	0.40008	0.631				0.84736	0.01002	0.84764	0.478				0.41709	0.35554	0.05648	0.0863			0.82908	0.32128	0.558				0.45475	0.19855	0.10963	0.326
1A_575223412	1A	575223412	0.289029	0.242164	0.0997315	9.37e-05	0.0034809	0.0243157	0.574768			0.108	0.2414		0.87056	0.96			0.55846		0.43999	0.78			0.07065	0.21968		0.68194	0.557			0.1632	0.80916		0.6105	0.107			0.52295		0.0474			0.54678	0.95238		0.01018	0.261
1A_576568556	1A	576568556
1A_576698011	1A	576698011					0.0360647
1A_577373186	1A	577373186		0.652074	0.408006	0.230711	0.25963						0.25845			0.384			0.95275			0.0696				0.50686			0.349				0.74049			0.606			0.13343		0.0229				0.34273			0.859
1A_577377232	1A	577377232			0.670695	0.202416	0.510887	0.517146					0.28662	0.49923	0.60611	0.38			0.78049	0.47237	0.37337	0.0578				0.71141	0.40995	0.65365	0.381				0.74139	0.84277	0.12827	0.68			0.17248	0.0237	0.0244				0.30361	0.10852	0.5869	0.806
1A_577394706	1A	577394706
1A_577480402	1A	577480402				0.3153	0.983939
1A_577508665	1A	577508665	0.334373	0.840287	0.124226	0.597819	0.959181	0.0662558	0.636126	0.56	0.000527	0.000926	0.54052	0.66555	0.8506	0.809	0.0438	0.889	0.51419	0.81251	0.45665	0.125	0.909	0.0974	0.56983	0.59016	0.12793	0.37898	0.444	0.411	0.661	0.43546	0.60053	0.64981	0.19468	0.47	0.384	0.0235	0.46551	0.06778	0.0651	0.557	0.00242	0.2975	0.67268	0.92717	0.42208	0.928	0.393
1A_577636386	1A	577636386					0.787025
1A_577805429	1A	577805429			0.342815	0.423654	0.737643	0.161788							0.32791						0.22656							0.95344							0.23763												0.22446
1A_578015317	1A	578015317	0.102392	0.338545	0.0659526	0.166953	0.906232	0.203783	0.560108	0.813	0.0258	0.02928	0.23089	0.50351	0.58686	0.815	0.218	0.219	0.72023	0.94467	0.41331	0.125	0.72	0.0562	0.42926	0.65134	0.6883	0.83064	0.528	0.751	0.236	0.85595	0.56143	0.78166	0.05144	0.893	0.232	0.0331	0.30746	0.16868	0.0353	0.601	0.000189	0.13764	0.50698	0.96127	0.13783	0.711	0.988
1A_578250654	1A	578250654	0.537148							0.71						0.911	0.236					0.037	0.713						0.328	0.647						0.992	0.172				0.115	0.422						0.906	0.853
1A_578324269	1A	578324269	0.961158	0.382169	0.100909	0.135691	0.46821	0.476068	0.874536	0.752	0.131	0.53603	0.21614	0.27497	0.61028	0.889	0.376	0.644	0.98769	0.9024	0.38233	0.231	0.592	0.319	0.1415	0.96124	0.78764	0.96758	0.416	0.784	0.254	0.79546	0.35861	0.84755	0.16109	0.612	0.236	0.00652	0.26064	0.21468	0.19	0.431	0.0079	0.56023	0.23047	0.83975	0.45301	0.544	0.801
1A_578329017	1A	578329017					0.545379
1A_578347725	1A	578347725	0.589744
1A_578357031	1A	578357031	0.0204846	0.488308	0.0327479	0.168088	0.600066	0.490418	0.863646			0.06446	0.12637	0.48477	0.68286	0.813			0.54422	0.99903	0.54158	0.0821			0.57463	0.87078	0.75166	0.86947	0.706			0.89567	0.55512	0.83622	0.041	0.932			0.31841	0.17551	0.0994			0.26658	0.11017	0.71952	0.12188	0.618
1A_578785369	1A	578785369	0.424242	0.587977	0.277968	0.303841	0.322369	0.697475	0.638613	0.974	0.0176	0.6669	0.8023	0.12511	0.70202	0.593	0.0209	0.0287	0.29929	0.82253	0.71218	0.189	0.663	0.35	0.74217	0.69105	0.84323	0.48997	0.784	0.813	0.193	0.78454	0.42741	0.63344	0.09343	0.862	0.295	0.0942	0.29597	0.50704	0.0371	0.0345	0.0135	0.75223	0.59746	0.60036	0.08612	0.344	0.832
1A_578790056	1A	578790056		0.423425	0.427827	0.475302	0.399476	0.869454	0.643751			0.6669	0.77575		0.70202	0.682			0.30042		0.71218	0.189			0.74217	0.69219		0.48997	0.771			0.78454	0.41269		0.09343	0.886			0.30766		0.0407			0.75223	0.65988		0.08612	0.374
1A_578827793	1A	578827793	0.03076	0.0396263	0.926102	0.451392	0.670445	0.805986	0.594561	0.97	0.343	0.24609	0.80101	0.19378	0.61544	0.42	0.175	0.605	0.8167	0.93533	0.73302	0.645	0.531	0.78	0.47249	0.82591	0.65118	0.84145	0.7	0.915	0.846	0.21581	0.34054	0.43302	0.34975	0.771	0.41	0.119	0.37971	0.6291	0.0983	0.0733	0.0944	0.97217	0.58537	0.88398	0.43438	0.273	0.329
1A_578933504	1A	578933504	0.325931	0.660621	0.619345	0.650693	0.870814	0.964668	0.306722	0.913	0.0186	0.66296	0.57459	0.50722	0.64784	0.37	0.0562	0.063	0.17158	0.773	0.27167	0.0613	0.771	0.18	0.62049	0.78123	0.95488	0.79016	0.447	0.694	0.0776	0.88242	0.47919	0.67668	0.25264	0.853	0.762	0.133	0.19507	0.42919	0.0169	0.0759	0.00272	0.83579	0.69118	0.63039	0.17462	0.152	0.745
1A_579008152	1A	579008152	0.0974785	0.159631	0.8441	0.398781	0.761552	0.70369	0.441574	0.552	0.253	0.5465	0.74174	0.37615	0.49273	0.487	0.744	0.399	0.32143	0.88488	0.3572	0.205	0.51	0.464	0.52917	0.80717	0.9447	0.97127	0.677	0.926	0.327	0.54904	0.29526	0.60241	0.41127	0.776	0.648	0.241	0.36901	0.45453	0.0568	0.218	0.00752	0.91341	0.60752	0.65667	0.30111	0.24	0.493
1A_579157342	1A	579157342			0.272095	0.60912	0.945283	0.465252	0.605273				0.11525	0.40771	0.34952	0.149			0.75569	0.59789	0.77942	0.131				0.36369	0.43673	0.70983	0.572				0.41434	0.96553	0.05497	0.825			0.31659	0.4013	0.0917				0.04126	0.91008	0.14448	0.0999
1A_579225352	1A	579225352
1A_579403901	1A	579403901					0.878547	0.893155
1A_579407706	1A	579407706					0.0125396
1A_579623552	1A	579623552
1A_579785955	1A	579785955		0.319247	0.269927	0.984089	0.425232	0.991969	0.508422			0.79052	0.49785	0.53738	0.5012	0.546			0.78067	0.61623	0.16674	0.055			0.31177	0.85062	0.91834	0.94755	0.835			0.55098	0.46233	0.65169	0.50671	0.836			0.34873	0.46269	0.0638			0.69388	0.38442	0.76002	0.26118	0.419
1A_580021371	1A	580021371		0.107555	0.329068	0.723238	0.607952	0.146211	0.265479			0.03159	0.80683		0.37117	0.0632			0.11802		0.6138	0.764			0.30595	0.15241		0.86621	0.294			0.42818	0.68579		0.95857	0.869			0.52995		0.42			0.08934	0.85358		0.07545	0.00317
1A_580084237	1A	580084237
1A_580420842	1A	580420842							0.684653
1A_580421624	1A	580421624	0.440676	0.413011	0.431913	0.1313	0.326929	0.138159	0.762163	0.489	0.29	0.10584	0.16625	0.12731	0.68097	0.487	0.533	0.87	0.77371	0.8292	0.42267	0.264	0.649	0.537	0.35278	0.48617	0.58229	0.50308	0.18	0.158	0.776	0.37375	0.51116	0.95589	0.2965	0.249	0.359	0.486	0.91841	0.22858	0.373	0.735	0.0295	0.09905	0.18011	0.71935	0.82416	0.44	0.568
1A_580437431	1A	580437431	0.0106591	0.934123	0.022442	0.285313	0.442269	0.000142801	0.0254961	0.477	0.96	0.53879					0.178	0.91					0.86	0.307	0.28293					0.0464	0.225	0.10387					0.0642	0.47				0.625	0.129	0.02203					0.322
1A_580452798	1A	580452798	0.821362	0.370623	0.0682643	0.633508	0.829531	0.00141185	0.627702	0.999	0.0518	0.07869	0.20837	0.32726	0.94296	0.159	0.304	0.874	0.38295	0.66967	0.91911	0.36	0.435	0.415	0.31936	0.1463	0.37057	0.096	0.151	0.395	0.87	0.75744	0.87622	0.84868	0.01339	0.801	0.444	0.111	0.61567	0.25138	0.712	0.577	0.0686	0.37219	0.60175	0.4633	0.49189	0.341	0.174
1A_580453168	1A	580453168	0.95999	0.668068	0.0846757	0.779551	0.399488	0.236674	0.0688724	0.781	0.000639	0.00792	0.10025	0.86111	0.7013	0.183	0.568	0.415	0.39776	0.86023	0.91947	0.537	0.192	0.281	0.577	0.14868	0.32822	0.01425	0.282	0.978	0.566	0.58758	0.91489	0.49766	0.01021	0.908	0.556	0.315	0.48323	0.27362	0.277	0.738	0.0433	0.47525	0.40321	0.51895	0.3324	0.338	0.317
1A_580958028	1A	580958028		0.464537	0.0925841	0.539801	0.791896	0.00165036				0.08921	0.21717		0.93199	0.169			0.40969		0.94324	0.378			0.25969	0.15526		0.09739	0.211			0.80052	0.8716		0.01385	0.782			0.59958		0.86			0.2501	0.60758		0.38971	0.356
1A_580961728	1A	580961728	0.226406	0.970407	0.0153227	0.316133	0.349111	0.00019187	0.0277092			0.52954													0.11581							0.12411												0.03179
1A_581263216	1A	581263216	0.362662	0.746389	0.106352	0.641638	0.303094	0.211193	0.0265422	0.724	0.00364	0.00759	0.10599	0.86769	0.7013	0.241	0.501	0.722	0.3533	0.90484	0.91947	0.446	0.383	0.66	0.50223	0.15835	0.2863	0.01425	0.304	0.78	0.67	0.5238	0.98665	0.44729	0.01021	0.823	0.598	0.379	0.47184	0.54026	0.384	0.872	0.0691	0.39954	0.40732	0.65113	0.3324	0.334	0.39
1A_581306715	1A	581306715		0.584847			0.453565	0.188619
1A_581306774	1A	581306774	0.831675	0.612899	0.135592	0.721334	0.4412	0.201219	0.0447486	0.724	0.00364	0.00828	0.12258		0.74889	0.259	0.501	0.722	0.33345		0.9731	0.462	0.383	0.66	0.51118	0.25803		0.027	0.264	0.78	0.67	0.52623	0.97732		0.00736	0.716	0.598	0.379	0.50639		0.421	0.872	0.0691	0.36175	0.44866		0.51507	0.314	0.39
1A_581386154	1A	581386154
1A_581463498	1A	581463498
1A_581606898	1A	581606898	0.809087	0.414549	0.0443282	0.590326	0.715507	0.00216381	0.825223	0.988	0.0559	0.06143	0.28309	0.12384	0.97813	0.441	0.371	0.727	0.22859	0.73482	0.88671	0.257	0.567	0.508	0.03958	0.24337	0.31367	0.12764	0.059	0.131	0.94	0.763	0.98295	0.95218	0.01796	0.9	0.292	0.248	0.65249	0.31163	0.913	0.905	0.0965	0.21089	0.71157	0.61587	0.53484	0.623	0.152
1A_581956627	1A	581956627							0.623536
1A_582276079	1A	582276079	0.129817	0.992109	0.0210647	0.37978	0.436129	0.000212754	0.0168624	0.533		0.72077					0.289						0.66		0.10641					0.216		0.08911					0.435					0.676		0.03418					0.152
1A_582567767	1A	582567767	0.841016	0.35062	0.0186486	0.549137	0.586223	0.000100606	0.031875	0.344		0.7512					0.314						0.487		0.11989					0.0958		0.12303					0.957					0.875		0.0404					0.0122
1A_582654763	1A	582654763	0.453195	0.0520553	0.0466748	0.782139	0.804662	0.476529	0.327237			0.81069													0.51803							0.21302												0.22875
1A_583167758	1A	583167758
1A_583256306	1A	583256306
1A_583287245	1A	583287245		0.00827469	0.368084	0.916841	0.660646	0.00378432				0.58287													0.51238							0.25469												0.48794
1A_583289269	1A	583289269		0.0164011	0.720096	0.233659	0.775817	0.0467173	0.261011			0.76019	0.90161		0.86202	0.69			0.46304		0.03483	0.795			0.73629	0.48485		0.72329	0.912			0.0921	0.88436		0.75311	0.384			0.92685		0.493			0.36731	0.5802		0.42834	0.102
1A_583451496	1A	583451496		0.0158485	0.861873	0.274715	0.819541	0.284481				0.55929	0.80205	0.11055	0.77585	0.376			0.08053	0.19419	0.01103	0.809			0.78118	0.38159	0.60954	0.4386	0.357			0.06755	0.86709	0.61975	0.69164	0.268			0.8491	0.05115	0.67			0.33176	0.83345	0.49341	0.27816	0.0477
1A_583529709	1A	583529709	0.282316	0.0087004	0.352975	0.745812	0.415121	0.0959511	0.0137216			0.58287													0.51238							0.25469												0.48794
1A_583715267	1A	583715267	0.141147	0.00834535		0.777464	0.414102	0.0788748	0.0164774			0.58287													0.51238							0.25469												0.48794
1A_583819106	1A	583819106	0.949121	0.00111216	0.638117	0.329908	0.659025	0.236484	0.0590062	0.172	0.415	0.90023	0.87754	0.16048	0.72601	0.154	0.277	0.077	0.07966	0.37443	0.02142	0.882	0.935	0.322	0.70831	0.32449	0.95341	0.59518	0.2	0.527	0.045	0.38125	0.84895	0.92342	0.48486	0.514	0.137	0.735	0.86648	0.05278	0.699	0.0981	0.873	0.5105	0.92408	0.64235	0.31883	0.0402	0.573
1A_583868666	1A	583868666		0.0492242	0.948299		0.770454						0.66597			0.127			0.05944			0.819				0.48011			0.283				0.85397			0.716			0.9646		0.54				0.89184			0.0276
1A_583895754	1A	583895754	0.419876	0.00379067	0.352975	0.606937	0.472394	0.0692337	0.0195638			0.58287													0.51238							0.25469												0.48794
1A_584084194	1A	584084194	0.187406	0.0181236			0.107569	0.266014	0.00186276
1A_584436785	1A	584436785
1A_584510211	1A	584510211		0.127016	0.592839				0.568197
1A_584598622	1A	584598622							0.181104
1A_584671763	1A	584671763							0.768904	0.201							0.833						0.933							0.741							0.0369					0.543							0.766
1A_585246844	1A	585246844		6.46e-05	0.655608	0.092824	0.559829					0.79373				0.0896						0.519			0.43229				0.118			0.74029				0.232					0.578			0.05909				0.00359
1A_585453558	1A	585453558			0.695018
1A_585624643	1A	585624643		0.229247	0.948257	0.425536	0.457319	0.579163	0.0438194			0.27396	0.53888	0.76964	0.97185	0.337			0.8591	0.86461	0.31765	0.464			0.5732	0.76312	0.84696	0.58135	0.63			0.41342	0.58261	0.3961	0.49437	0.33			0.71253	0.15252	0.519			0.69846	0.88573	0.27063	0.3062	0.107
1A_585624687	1A	585624687		0.219295	0.942422	0.446905	0.43105	0.579163	0.0423801			0.27396	0.53888	0.76964	0.97185	0.349			0.8591	0.86461	0.31765	0.451			0.5732	0.76312	0.84696	0.58135	0.632			0.41342	0.58261	0.3961	0.49437	0.294			0.71253	0.15252	0.587			0.69846	0.88573	0.27063	0.3062	0.106
1A_585645864	1A	585645864	0.706009	0.00484831	0.809643	0.131002	0.689504	0.0427124	0.194551	0.261	0.146	0.66251	0.64227	0.35596	0.51324	0.0665	0.948	0.362	0.15667	0.46991	0.07632	0.564	0.961	0.0684	0.56018	0.81143	0.64118	0.21847	0.092	0.53	0.131	0.34088	0.73601	0.54787	0.47406	0.461	0.0321	0.938	0.96565	0.021	0.807	0.643	0.53	0.67503	0.48721	0.12395	0.69183	0.0126	0.856
1A_585645875	1A	585645875	0.0954595	0.230584	0.868288	0.254412	0.598312	0.487122	0.0500887	0.789	0.26	0.27396	0.55313	0.90498	0.9992	0.178	0.81	0.469	0.87677	0.93597	0.24847	0.557	0.129	0.563	0.5732	0.75525	0.96891	0.58301	0.604	0.41	0.764	0.41342	0.5769	0.35835	0.65048	0.415	0.342	0.195	0.6176	0.24092	0.527	0.105	0.572	0.69846	0.89405	0.32854	0.23516	0.0844	0.42
1A_585652280	1A	585652280	0.155781	0.235369	0.906611	0.390806	0.489929	0.441714	0.0584052			0.51868	0.52941		0.95715	0.222			0.83304		0.2145	0.53			0.60885	0.72182		0.58215	0.464			0.43403	0.5698		0.65271	0.442			0.54432		0.474			0.69592	0.8572		0.28702	0.0822
1A_585656529	1A	585656529	0.633588	0.015611	0.652108	0.474994	0.472034	0.177345	0.545926	0.199	0.0129	0.80227	0.55476	0.28375	0.3467	0.212	0.697	0.335	0.19579	0.64078	0.08155	0.775	0.128	0.407	0.36994	0.82951	0.87738	0.46658	0.37	0.919	0.702	0.19367	0.75282	0.48521	0.70372	0.353	0.741	0.236	0.94529	0.14817	0.717	0.278	0.728	0.75638	0.38831	0.37697	0.10153	0.00276	0.275
1A_585656558	1A	585656558	0.936505	0.260418	0.905938	0.313225	0.45661	0.544923	0.0502473	0.645	0.27	0.51868	0.49907	0.8276	0.95715	0.23	0.818	0.485	0.57334	0.8579	0.2145	0.582	0.122	0.517	0.60885	0.97088	0.93571	0.58215	0.57	0.405	0.686	0.43403	0.60434	0.40611	0.65271	0.475	0.33	0.105	0.31072	0.13127	0.389	0.0812	0.826	0.69592	0.86491	0.16423	0.28702	0.198	0.409
1A_585917616	1A	585917616
1A_586095622	1A	586095622
1A_586095643	1A	586095643
1A_586154450	1A	586154450	0.383295	0.673282	0.903357		0.439101		0.531564
1A_586603730	1A	586603730	0.312696	0.00587096	0.683815	0.650786	0.328334	0.174955	0.598681	0.979	0.0991	0.61558	0.92886	0.20305	0.57256	0.702	0.874	0.149	0.37962	0.93802	0.45542	0.832	0.0684	0.145	0.88094	0.91688	0.90767	0.29262	0.296	0.505	0.128	0.24231	0.2984	0.12713	0.58185	0.256	0.646	0.252	0.67	0.43556	0.669	0.0338	0.0312	0.90845	0.07721	0.82552	0.36945	0.0107	0.88
1A_586706397	1A	586706397		0.0351535	0.812624	0.46501	0.338699	0.232496	0.522207			0.57272	0.93914	0.15079	0.77063	0.723			0.37791	0.58569	0.35019	0.752			0.95094	0.93181	0.74013	0.4244	0.299			0.2924	0.2214	0.16487	0.75427	0.338			0.65218	0.76236	0.721			0.75572	0.07748	0.80789	0.46497	0.0105
1A_586708618	1A	586708618		0.305168	0.979782
1A_586762805	1A	586762805
1A_587670058	1A	587670058			0.49297		0.857804	0.00109917					0.99977			0.819			0.8266			0.33				0.65547			0.608				0.613			0.371			0.9836		0.57				0.32324			0.113
1A_587860891	1A	587860891	0.223048	0.147255	0.537375	0.467544	0.748212	0.264641	0.48017	0.657	0.371	0.091	0.93685	0.78709	0.74457	0.575	0.994	0.212	0.96092	0.41159	0.16051	0.684	0.0961	0.451	0.42379	0.28343	0.43093	0.00262	0.113	0.796	0.238	0.76558	0.38931	0.72693	0.45249	0.691	0.53	0.502	0.37821	0.31175	0.819	0.000963	0.562	0.21009	0.7309	0.15219	0.23977	0.319	0.675
1A_587863933	1A	587863933	0.461418	0.0233385	0.17731	0.0795852	0.50907	0.370387	0.842954	0.18	0.212	0.15799	0.9409	0.14484	0.96884	0.722	0.808	0.424	0.63521	0.99078	0.42342	0.97	0.319	0.566	0.89601	0.85221	0.80179	0.1199	0.718	0.114	0.267	0.29628	0.69121	0.43762	0.54702	0.479	0.735	0.512	0.28404	0.31357	0.833	0.717	0.174	0.85495	0.15963	0.85653	0.74422	0.093	0.875
1A_587885401	1A	587885401
1A_588098228	1A	588098228	0.341795	0.159049	0.61093	0.558692	0.658774	0.520553	0.378635	0.759	0.371	0.0866	0.92054	0.82435	0.79903	0.653	0.998	0.212	0.79947	0.37012	0.39387	0.763	0.0886	0.451	0.4779	0.0181	0.51141	0.00227	0.0661	0.433	0.238	0.75985	0.50341	0.80618	0.66158	0.781	0.606	0.502	0.31742	0.306	0.631	0.000441	0.562	0.26395	0.53228	0.17657	0.25707	0.566	0.615
1A_588272836	1A	588272836	0.491808	0.0855252	0.934357		0.681502	0.401846	0.0481377
1A_588382900	1A	588382900					0.713886
1A_588683254	1A	588683254	0.182513	0.59255	0.555809	0.501181	0.795761	0.926869	0.731509	0.419	0.315	0.2036	0.66016	0.74718	0.11797	0.364	0.421	0.534	0.73549	0.51534	0.53581	0.527	0.336	0.383	0.67521	0.12343	0.35016	0.02855	0.324	0.295	0.0622	0.96925	0.66023	0.86545	0.96558	0.895	0.379	0.28	0.83813	0.57792	0.731	0.734	0.69	0.2466	0.17304	0.14182	0.02794	0.777	0.156
1A_588907880	1A	588907880	0.727133	0.459362					0.567835
1A_589043662	1A	589043662	0.81789					0.965352	0.018193	0.0434							0.613						0.603							0.869							0.0694					0.193							0.435
1A_589045787	1A	589045787	0.591488						0.893766
1A_589052632	1A	589052632	0.667741	0.339072	0.830292		0.330589	0.102827	0.935527
1A_589510618	1A	589510618	0.681366	0.71306	0.615094	0.170103	0.687938	0.874198	0.269048	0.672	0.531	0.02227	0.42635	0.58486	0.13219	0.38	0.557	0.563	0.84878	0.27205	0.50953	0.493	0.965	0.29	0.42264	0.30787	0.30232	0.04326	0.464	0.179	0.552	0.38339	0.836	0.35418	0.43233	0.521	0.37	0.152	0.39834	0.06449	0.122	0.87	0.685	0.22924	0.17757	0.20631	0.21727	0.616	0.638
1A_589607060	1A	589607060			0.434158	0.139053	0.654898	0.796003					0.53527	0.58486	0.14097	0.382			0.87645	0.27205	0.64081	0.561				0.41566	0.30232	0.03375	0.553				0.6897	0.35418	0.36428	0.378			0.31834	0.06449	0.112				0.27445	0.20631	0.21165	0.537
1A_589629327	1A	589629327	0.147271	0.896294	0.438878	0.0977338	0.374934	0.673553	0.606668	0.681	0.308	0.05674	0.71756	0.95458	0.92699	0.798	0.954	0.813	0.9522	0.58512	0.59712	0.727	0.758	0.466	0.87974	0.74202	0.50083	0.02203	1	0.524	0.703	0.77717	0.61942	0.21357	0.40393	0.154	0.416	0.774	0.59382	0.00733	0.081	0.3	0.812	0.84182	0.80255	0.10425	0.31813	0.581	0.948
1A_589639385	1A	589639385	0.856493	0.450986					0.366181
1A_589652056	1A	589652056		0.571545	0.317277		0.841918	0.383453
1A_589689972	1A	589689972	0.909073	0.874469	0.78719	0.00214112	0.655538	0.399434	0.0401478	0.214	0.0978	0.52192				0.635	0.404	0.416				0.453	0.557	0.835	0.47246				0.566	0.738	0.657	0.42502				0.6	0.792	0.197			0.372	0.000952	0.585	0.29433				0.751	0.964
1A_589689979	1A	589689979	0.673125					0.977367	0.013724	0.0798							0.78						0.584							0.912							0.109					0.354							0.497
1A_589822654	1A	589822654	0.500267					0.927132	0.0167395	0.0863							0.825						0.599							0.95							0.115					0.301							0.277
1A_589864899	1A	589864899		0.262046	0.626701		0.971123	0.0469222
1A_589896412	1A	589896412					0.982053
1A_589962090	1A	589962090
1A_589991363	1A	589991363	0.000299654	0.0767544	0.677967	0.042071	0.146326	0.49804	0.765456	0.241	0.0132	0.12603	0.00911	0.15325	0.45355	0.241	0.42	0.477	0.9789	0.54698	0.68371	0.568	0.499	0.808	0.2583	0.9978	0.51974	0.12732	0.083	0.238	0.936	0.43356	0.34307	0.60168	0.8272	0.699	0.968	0.822	0.31577	0.84102	0.161	0.445	0.44	0.11626	0.21447	0.62052	0.51733	0.387	0.627
1A_589995287	1A	589995287	0.11654	0.0749357	0.51764	0.0756729	0.0707004	0.41276	0.840553	0.355	0.0119	0.14158	0.01603	0.18145	0.35491	0.253	0.168	0.547	0.95496	0.49872	0.5819	0.573	0.427	0.689	0.28452	0.98806	0.53495	0.12988	0.165	0.196	0.905	0.47869	0.33213	0.40548	0.70896	0.837	0.953	0.676	0.31281	0.88833	0.26	0.421	0.618	0.1371	0.24557	0.84455	0.5712	0.373	0.55
1A_590005256	1A	590005256			0.581411	0.147494	0.243393	0.229407					0.01332	0.45318	0.1027	0.244			0.97832	0.61561	0.6453	0.579				0.86147	0.36636	0.35923	0.0302				0.28839	0.21664	0.74567	0.192			0.23511	0.42051	0.254				0.08838	0.80918	0.33272	0.508
1A_590389811	1A	590389811						0.915598
1A_590521776	1A	590521776
1A_590554922	1A	590554922	0.510951	0.0637141	0.901782	0.389473	0.837104	0.141404	0.311322	0.168	0.372	0.22919	0.6854	0.08044	0.72173	0.797	0.451	0.779	0.71881	0.13637	0.87019	0.767	0.539	0.297	0.55046	0.55744	0.07072	0.89449	0.233	0.5	0.386	0.64298	0.47407	0.7411	0.41956	0.791	0.347	0.431	0.94001	0.84982	0.308	0.395	0.683	0.88205	0.52396	0.25327	0.88712	0.212	0.847
1A_592092919	1A	592092919		0.541763	0.807525	0.00308523	0.989301	0.898705	0.052692
1A_592103249	1A	592103249	0.0572401	0.883366	0.796992	0.0917413	0.551268	0.0663319	0.723294	0.398	0.575	0.01209	0.20164		0.29135	0.185	0.0592	0.71	0.9946		0.99861	0.507	0.0498	0.642	0.55501	0.24545		0.00598	0.00211	0.267	0.602	0.70866	0.1475		0.47475	0.12	0.488	0.986	0.71102		0.28	0.0642	0.867	0.10678	0.30776		0.11501	0.66	0.331
1A_592103332	1A	592103332
1A_592212198	1A	592212198					0.154089
1A_592212226	1A	592212226					0.963218
1A_592356307	1A	592356307
1A_592356399	1A	592356399
1A_592424026	1A	592424026
1A_592444982	1A	592444982					0.285131
1A_592499407	1A	592499407	0.381753	0.519162	0.817711	0.00169283	0.952923	0.575136	0.0406357	0.484							0.224						0.917							0.502							0.119					0.0586							0.784
1A_592504054	1A	592504054	0.744125	0.559163	0.813163	0.00169283	0.881697	0.67525	0.0404302	0.484							0.224						0.917							0.502							0.119					0.0586							0.784
1A_592811719	1A	592811719
1A_592811776	1A	592811776	0.64208	0.67119	0.817711	0.00154639	0.923235	0.813045	0.0538372	0.484							0.224						0.917							0.502							0.119					0.0586							0.784
1A_593074361	1A	593074361					0.937346	0.530629
1A_593501590	1A	593501590					0.767789	0.104618
1A_593501613	1A	593501613					0.970371	0.108148							0.1505	0.122					0.50022	0.978						0.11747	0.0215						0.99726	0.701					0.997						0.25579	0.606
1B_1299185	1B	1299185
1B_1430915	1B	1430915	0.0162001	0.240852	0.509534	0.288929	0.936883	0.856424	0.993537	0.81	0.305	0.38399	0.23876	0.09581	0.44681	0.0114	0.525	0.759	0.83592	0.31129	0.44851	0.197	0.00902	0.483	0.98963	0.23012	0.06836	0.72519	0.0173	0.879	0.883	0.87543	0.63719	0.63006	0.44547	0.368	0.389	0.95	0.36627	0.8152	0.9	0.311	0.197	0.24588	0.67211	0.17011	0.33672	0.441	0.074
1B_1435853	1B	1435853					0.366238
1B_1472779	1B	1472779		0.023262	0.0152149
1B_1490349	1B	1490349	7.36e-05	0.363482	0.257621	0.309587	0.896096	0.80465	0.977678	0.444	0.321	0.29939	0.34361	0.13056	0.42818	0.0405	0.711	0.807	0.89761	0.23224	0.48492	0.195	0.00716	0.469	0.8929	0.20334	0.03405	0.78838	0.0175	0.939	0.911	0.85074	0.67142	0.67064	0.48991	0.493	0.615	0.94	0.45419	0.72959	0.963	0.533	0.13	0.11191	0.65765	0.26675	0.31903	0.46	0.0579
1B_2784535	1B	2784535			0.774301
1B_2784537	1B	2784537			0.758175
1B_2791543	1B	2791543							0.140937
1B_3140987	1B	3140987				0.074061
1B_3214103	1B	3214103		0.228448	0.0346583	0.112987	0.750726	0.469101	0.920515			0.73099	0.08929		0.12752	0.742			0.83517		0.95879	0.355			0.20705	0.41222		0.16607	0.109			0.11723	0.33534		0.7747	0.00728			0.72869		0.755			0.6352	0.90859		0.56471	0.656
1B_3569598	1B	3569598	0.00673301		0.0205046		0.418499	0.519656		0.0347	0.305					0.94	0.269	0.343				0.69	0.701	0.486					0.238	0.503	0.049					0.0103	0.291	0.479			0.808	0.162	0.961					0.585	0.577
1B_3572482	1B	3572482	0.0391834	0.757099	0.0269073	0.602866	0.509724	0.597593	0.864665	0.0411	0.305	0.77576	0.06606	0.52414	0.13442	0.913	0.504	0.343	0.82154	0.60587	0.80367	0.732	0.845	0.486	0.25419	0.35922	0.84945	0.42265	0.254	0.511	0.049	0.17894	0.45101	0.15744	0.53169	0.00973	0.288	0.479	0.94299	0.64774	0.767	0.168	0.961	0.58473	0.52299	0.4696	0.49893	0.601	0.537
1B_3927890	1B	3927890
1B_4037961	1B	4037961		0.151409	0.656259	0.660415			0.228399
1B_4335636	1B	4335636
1B_4341220	1B	4341220					0.456872									0.298						0.773							0.379							0.543					0.965							0.926
1B_4341229	1B	4341229	0.948867				0.194522	0.128578								0.296						0.133							0.533							0.562					0.877							0.736
1B_4342571	1B	4342571					0.18532
1B_4764406	1B	4764406
1B_4824811	1B	4824811
1B_4824830	1B	4824830
1B_5001706	1B	5001706	0.1786	0.196988	0.022324	0.132627	0.79936	0.780523	0.708498	0.0472	0.43	0.57504	0.42648	0.3569	0.65646	0.813	0.124	0.502	0.90304	0.42206	0.47044	0.457	0.0265	0.477	0.06514	0.2585	0.44355	0.6874	0.127	0.476	0.168	0.11282	0.4761	0.04825	0.43364	0.00942	0.22	0.501	0.8956	0.81371	0.954	0.267	0.933	0.39749	0.48051	0.84047	0.55201	0.424	0.424
1B_5935209	1B	5935209
1B_5985920	1B	5985920
1B_5990447	1B	5990447
1B_6072596	1B	6072596
1B_6136642	1B	6136642			0.455028	0.809259		0.192518	0.56744
1B_6138947	1B	6138947	0.842521				0.372447	0.468011		0.125						0.822	0.0985					0.632	0.115						0.09	0.72						0.00387	0.139				0.811	0.352						0.749	0.145
1B_6139096	1B	6139096
1B_6474600	1B	6474600	0.143885	0.553292	0.563405	0.48686	0.0211554	0.116955	0.160635	0.999	0.255	0.42679	0.74374	0.06014	0.58363	0.0937	0.609	0.623	0.17691	0.92456	0.47489	0.15	0.00222	0.0201	0.14209	0.29842	0.74159	0.2089	0.127	0.651	0.0015	0.88314	0.06354	0.62949	0.30922	0.0762	0.251	0.0761	0.90607	0.44861	0.952	0.595	0.963	0.20905	0.90789	0.38408	0.40958	0.151	0.00114
1B_6481944	1B	6481944	0.775779	0.0981534	0.867488	0.230697	0.118081	0.0777989	0.594222			0.17883	0.61187	0.06952	0.29167	0.179			0.11632	0.5814	0.40475	0.0854			0.0421	0.76261	0.67592	0.09599	0.602			0.93153	0.09825	0.45494	0.14945	0.157			0.69263	0.8207	0.83			0.01409	0.8979	0.24374	0.16051	0.475
1B_6678732	1B	6678732					0.045387
1B_6783243	1B	6783243		0.747177	0.403461	0.821361	0.686504	0.0825404
1B_6793664	1B	6793664		0.0666142	0.804979	0.33279	0.0821415	0.115565				0.27375	0.84028		0.621	0.13			0.11371		0.27165	0.213			0.19358	0.75529		0.38206	0.517			0.79391	0.38099		0.07233	0.14			0.80303		0.576			0.07401	0.94453		0.01493	0.224
1B_6793704	1B	6793704
1B_6823670	1B	6823670		0.451542	0.554204	0.364836	0.0350505	0.368724	0.528094			0.2843	0.8471		0.59381	0.113			0.13897		0.54928	0.288			0.14342	0.77122		0.17513	0.678			0.90958	0.33896		0.22813	0.136			0.9939		0.695			0.09294	0.98494		0.31776	0.317
1B_6825317	1B	6825317		0.679317	0.400844	0.696333	0.74416	0.0737129	0.192906
1B_6825322	1B	6825322		0.273728	0.364868	0.877613	0.149074	0.00571476	0.701866			0.28682	0.89679		0.81844	0.0708			0.12384		0.62226	0.0326			0.03003	0.54331		0.12732	0.167			0.94551	0.08605		0.27334	0.141			0.52965		0.975			0.11221	0.7668		0.22235	0.107
1B_7165707	1B	7165707
1B_7230385	1B	7230385					0.100497	0.0276335							0.37994						0.87886							0.48253							0.07766												0.14771
1B_7230451	1B	7230451						0.0292213
1B_7232629	1B	7232629	0.0321163	0.133296	0.795165	0.417643	0.11293	0.0387782	0.865011	0.903	0.964	0.16546	0.75533	0.03803	0.58141	0.188	0.929	0.607	0.14715	0.80767	0.95261	0.349	0.0576	0.141	0.0594	0.9257	0.99819	0.56619	0.795	0.772	0.0204	0.87664	0.28805	0.70594	0.16564	0.15	0.206	0.103	0.81442	0.92277	0.597	0.545	0.434	0.02069	0.95393	0.16247	0.12572	0.463	0.0378
1B_7989396	1B	7989396		0.200548	0.897468	0.464387	0.158973		0.481152
1B_7989416	1B	7989416		0.836558	0.349399				0.498762
1B_7990324	1B	7990324	0.164117						0.818533
1B_7990331	1B	7990331	0.0195236	0.178856	0.107583	0.0145928	0.261351	0.135591	0.578689			0.57094	0.73056	0.33712	0.34547	0.396			0.99571	0.40764	0.05293	0.778			0.15481	0.14477	0.63228	0.89511	0.0771			0.34031	0.27822	0.03314	0.26905	0.00585			0.57373	0.23932	0.78			0.65283	0.72425	0.82729	0.50275	0.723
1B_8150900	1B	8150900					0.685451
1B_8152167	1B	8152167					0.182607	0.0278462								0.413						0.16							0.881							0.141					0.563							0.337
1B_8181483	1B	8181483	0.161016	0.102146	0.565523	0.621451	0.13957	0.0430553	0.971917	0.694	0.956	0.15615	0.84951	0.0423	0.70394	0.646	0.386	0.564	0.03687	0.90309	0.67226	0.0566	0.0584	0.119	0.05638	0.67192	0.84861	0.93277	0.918	0.813	0.0203	0.77616	0.23339	0.86506	0.35123	0.157	0.1	0.0614	0.89897	0.83529	0.744	0.726	0.483	0.02054	0.56332	0.36704	0.1952	0.386	0.0695
1B_8566239	1B	8566239		0.348655	0.838992	0.828438	0.866359	0.00179165	0.320607			0.26078	0.7833		0.64304	0.413			0.97266		0.94755	0.62			0.05576	0.44953		0.25563	0.00583			0.60745	0.61767		0.06026	0.766			0.36192		0.539			0.15793	0.47977		0.17732	0.74
1B_9082155	1B	9082155	0.00114873	0.0433777	0.512958	0.972444		0.051573	0.541968
1B_9114780	1B	9114780					0.176721	0.0942086							0.35549						0.90177							0.58532							0.40903												0.56235
1B_9479795	1B	9479795				0.972444		0.051573
1B_9584328	1B	9584328
1B_9592721	1B	9592721
1B_9644920	1B	9644920	0.0402569	0.177046	0.682118	0.551822	0.968179	0.0435195	0.656687	0.851	0.0943	0.7208	0.36193	0.71766	0.41421	0.157	0.991	0.696	0.80951	0.2731	0.5869	0.887	0.0842	0.322	0.08067	0.57629	0.55822	0.74986	0.0135	0.97	0.741	0.61604	0.50092	0.1694	0.00703	0.932	0.339	0.572	0.7685	0.98998	0.677	0.75	0.404	0.62694	0.28788	0.57781	0.06485	0.965	0.177
1B_9691095	1B	9691095	0.114151	0.399157	0.758394	0.792762	0.914458	0.00954914	0.676562	0.71	0.254	0.24454	0.44918	0.92521	0.48167	0.318	0.798	0.902	0.74487	0.25945	0.71751	0.996	0.0456	0.533	0.10866	0.5926	0.32027	0.71429	0.0271	0.843	0.659	0.61561	0.46118	0.17072	0.01782	0.886	0.342	0.892	0.45422	0.77046	0.934	0.788	0.225	0.54523	0.46018	0.32435	0.07016	0.795	0.0473
1B_9711621	1B	9711621	0.155277	0.194804	0.795239	0.842417	0.995665	0.0853341	0.699711	0.835	0.153	0.75375	0.34598	0.84855	0.58718	0.172	0.988	0.454	0.94889	0.19074	0.6256	0.778	0.0494	0.535	0.04888	0.57655	0.44947	0.8454	0.0132	0.881	0.941	0.75584	0.51355	0.14314	0.00685	0.916	0.588	0.535	0.69685	0.95483	0.646	0.71	0.471	0.66821	0.38198	0.19661	0.18261	0.995	0.162
1B_9922008	1B	9922008			0.731381		0.991344	0.00948872
1B_9941436	1B	9941436		0.095806	0.422152	0.690004		0.0434102	0.296771
1B_9946250	1B	9946250		0.19852	0.864781	0.950683	0.945042	0.00422865	0.787632			0.1356	0.71757	0.92626	0.47441	0.358			0.77891	0.24297	0.629	0.979			0.10983	0.59328	0.42654	0.8916	0.0139			0.93591	0.27572	0.30564	0.00932	0.846			0.48579	0.86785	0.809			0.22112	0.39435	0.10611	0.11805	0.65
1B_9947361	1B	9947361	0.0188105	0.288609	0.824426	0.905778	0.988022	0.0118807	0.691403	0.996	0.278	0.17396	0.7406	0.88635	0.50407	0.326	0.874	0.883	0.82909	0.33104	0.60543	0.928	0.045	0.0933	0.10122	0.49608	0.61627	0.85865	0.0134	0.961	0.552	0.97484	0.44861	0.72754	0.01064	1	0.301	0.624	0.40248	0.84162	0.755	0.829	0.365	0.19509	0.31814	0.38538	0.10979	0.707	0.23
1B_10052746	1B	10052746
1B_10061119	1B	10061119		0.0252529												0.415						0.381							0.583							0.38					0.154							0.801
1B_10086248	1B	10086248	0.470778	0.00212618	0.0432196	0.372473	0.577356	0.942732	0.154161	0.291	0.168	0.98514	0.22943	0.58472	0.24427	0.0663	0.913	0.988	0.51877	0.10425	0.39587	0.413	0.163	0.067	0.25869	0.12932	0.26114	0.73909	0.000383	0.539	0.479	0.85678	0.20036	0.04279	0.51721	0.00208	0.0359	0.388	0.64355	0.78522	0.594	0.613	0.0261	0.83186	0.08901	0.29505	0.18611	0.294	0.265
1B_11693504	1B	11693504														0.829						0.815							0.103							0.000942					0.128							0.0986
1B_12332320	1B	12332320
1B_12374440	1B	12374440	0.0319712	0.0430397	0.738585	0.886781	0.983946	0.00415544	0.535571	0.807	0.471	0.34719	0.27148	0.848	0.11985	0.145	0.662	0.457	0.94803	0.23818	0.65362	0.393	0.109	0.219	0.61158	0.44832	0.50211	0.88515	0.0807	0.965	0.865	0.90793	0.67979	0.57356	0.02197	0.371	0.348	0.92	0.7246	0.85068	0.762	0.357	0.43	0.35858	0.28891	0.35242	0.06077	0.725	0.398
1B_12427311	1B	12427311	0.0499241
1B_12441319	1B	12441319
1B_12605330	1B	12605330	0.0292355	0.0874677	0.838165	0.848804	0.912119	0.00520045	0.99758	0.918	0.429	0.69902	0.23728	0.721	0.07533	0.142	0.669	0.717	0.8619	0.11978	0.77694	0.327	0.0629	0.108	0.4302	0.54412	0.94681	0.7617	0.125	0.939	0.695	0.87777	0.61433	0.59216	0.01584	0.287	0.347	0.876	0.87372	0.34023	0.726	0.438	0.222	0.36825	0.20165	0.34869	0.07423	0.787	0.374
1B_12918137	1B	12918137
1B_13242570	1B	13242570							0.104686
1B_13276553	1B	13276553		0.00670242	0.0843434	0.229348	0.700897		0.00631833				0.16551			0.002			0.47049			0.891				0.02764			0.000402				0.85346			0.00599			0.32154		0.199				0.03871			0.0139
1B_13502206	1B	13502206					0.833182
1B_13625997	1B	13625997
1B_13893596	1B	13893596	0.014485	0.00144061	0.0750726	0.346943	0.548348	0.570597	0.0773904	0.357	0.287	0.97282	0.25297	0.39523	0.27254	0.107	0.873	0.881	0.35338	0.24554	0.64532	0.385	0.267	0.00372	0.13945	0.17371	0.27179	0.70958	0.000454	0.235	0.155	0.56901	0.07319	0.20506	0.71813	0.000208	0.244	0.367	0.73884	0.69022	0.452	0.417	0.0496	0.7957	0.06429	0.27302	0.22719	0.155	0.396
1B_14128448	1B	14128448
1B_14148833	1B	14148833
1B_14168748	1B	14168748		0.0203868	0.00048		0.390612	0.21188				0.96848	0.38176		0.05173	0.451			0.24789		0.10079	0.439			0.01036	0.03477		0.21645	1.11e-05			0.04434	0.16401		0.1734	9.01e-06			0.41862		0.213			0.34315	0.04633		0.41537	0.0365
1B_14493928	1B	14493928
1B_14950068	1B	14950068						0.129183	0.965627
1B_15037023	1B	15037023					0.276366	0.00329647
1B_15099360	1B	15099360	0.169512	0.10485	0.00108927	0.018158	0.389105	0.00326253	1.93e-06				0.3898	0.94934	0.08105	0.21			0.63951	0.05021	0.06689	0.265				0.03128	0.18618	0.01657	0.0246				0.29089	0.54072	0.01123	0.243			0.17158	0.85006	0.359				0.10301	0.04673	0.07623	0.0819
1B_15155265	1B	15155265														0.138						0.434							0.0325							0.762					0.473							0.188
1B_15155278	1B	15155278														0.146						0.303							0.0423							0.703					0.449							0.219
1B_15435336	1B	15435336	0.417538
1B_15439629	1B	15439629		0.166815					0.340452
1B_16166884	1B	16166884		0.00714308	0.194002	0.539813	0.515816	0.817376	0.614924			0.72277	0.49962		0.53124	0.432			0.92419		0.81431	0.676			0.93117	0.5285		0.95771	0.0239			0.43236	0.37535		0.00937	0.522			0.84497		0.281			0.19837	0.11486		0.01122	0.43
1B_16209315	1B	16209315		0.226521				0.224319
1B_16226139	1B	16226139
1B_16427768	1B	16427768	0.0908664	0.0035824	0.126711	0.522191	0.353571	0.56747	0.255222	0.0332	0.246	0.69381	0.51242	0.86245	0.62243	0.46	0.698	0.439	0.72146	0.4656	0.82278	0.593	0.0265	0.0382	0.96738	0.35657	0.99244	0.9186	0.0371	0.0915	0.616	0.32082	0.42395	0.91565	0.00586	0.193	0.127	0.441	0.91131	0.49325	0.419	0.0599	0.139	0.38515	0.05992	0.46752	0.02254	0.591	0.31
1B_16427774	1B	16427774	0.325522						0.32253
1B_16430908	1B	16430908		0.341845				0.303995
1B_16432185	1B	16432185					0.572015
1B_16464731	1B	16464731		0.323445				0.27077	0.15056
1B_16510423	1B	16510423	0.000644291	0.341553				0.185729	0.144891
1B_16627974	1B	16627974		0.0488453	0.126064			0.00582172	0.230962
1B_16666587	1B	16666587		0.0119214	0.772467	0.386171	0.0817888	0.174691	0.00562888	0.439		0.44608	0.34122	0.2678	0.44985	0.698	0.192		0.21551	0.44726	0.29021	0.022	0.214		0.35002	0.30634	0.05186	0.95468	0.109	0.0752		0.81252	0.97253	0.20702	0.05112	0.176	0.252		0.48928	0.07235	0.248	0.544		0.91339	0.57142	0.34275	0.49925	0.0454	0.59
1B_16918908	1B	16918908							0.000319987
1B_17570423	1B	17570423							0.0423775
1B_17576729	1B	17576729
1B_17816558	1B	17816558	2.89e-05	0.720204	0.0469808	0.528659	0.661752	0.595905	0.0145317	0.594	0.0135	0.11324	0.96312	0.56107	0.43699	0.19	0.946	0.0212	0.64557	0.13986	0.7638	0.735	0.684	0.0117	0.10845	0.01639	0.65558	0.6521	0.0994	0.0274	0.167	0.99455	0.7717	0.2317	0.33277	0.181	0.0546	0.0104	0.96184	0.23645	0.246	0.12	0.00598	0.2567	0.08874	0.51026	0.23735	0.074	0.675
1B_17892184	1B	17892184
1B_18357127	1B	18357127
1B_18570787	1B	18570787	0.458408	0.0101152	0.409017	0.307397	0.933742	0.0861747	0.0127746	0.445	0.947	0.25038	0.55928	0.00128	0.29843	0.635	0.52	0.131	0.74074	0.74718	0.01464	0.777	0.222	0.108	0.50115	0.95866	0.47685	0.96415	0.556	0.623	0.513	0.13771	0.55667	0.22563	0.13004	0.905	0.234	0.594	0.12282	0.07815	0.116	0.587	0.902	0.96525	0.92221	0.6706	0.51225	0.41	0.768
1B_19203954	1B	19203954
1B_19234479	1B	19234479
1B_19773113	1B	19773113		0.0106629	0.428263	0.247618	0.754051	0.110245				0.34052	0.64919			0.614			0.56066			0.966			0.34939	0.99073			0.361			0.20232	0.91973			0.833			0.18114		0.306			0.93062	0.9494			0.396
1B_19773134	1B	19773134		0.00385511	0.405059	0.234604	0.901891	0.128187				0.93719	0.19797			0.713			0.64569			0.0968			0.4889	0.17765			0.384			0.49139	0.97732			0.312			0.07818		0.974			0.75563	0.63414			0.848
1B_20033565	1B	20033565	0.310312
1B_20047970	1B	20047970	0.00240738	0.0115139	0.0967432	0.882887	0.295852	0.750653	0.632875	0.362	0.25	0.90747	0.98151	0.10924	0.6034	0.249	0.776	0.234	0.95575	0.53916	0.14041	0.759	0.121	0.0343	0.11323	0.01973	0.54796	0.32857	0.00872	0.621	0.376	0.15916	0.91448	0.5884	0.0081	0.158	0.919	0.215	0.47172	0.18811	0.205	0.329	0.0911	0.64187	0.06089	0.32397	0.01717	0.0723	0.651
1B_20269363	1B	20269363	0.00902039	0.958234	0.012881	0.390595	0.832029	0.490442	0.0119887	0.216	0.0268	0.33071	0.90505		0.62283	0.141	0.69	0.0131	0.65689		0.89937	0.779	0.222	0.0196	0.08719	0.01757		0.65934	0.0423	0.366	0.21	0.785	0.94699		0.32336	0.111	0.226	0.00934	0.94828		0.158	0.169	0.00674	0.42152	0.0633		0.46873	0.0389	0.277
1B_20287464	1B	20287464	0.0179111							0.216	0.0268					0.147	0.69	0.0131				0.764	0.222	0.0196					0.05	0.366	0.21					0.158	0.226	0.00934			0.16	0.169	0.00674					0.0416	0.277
1B_20742649	1B	20742649	0.0134482	0.0306372	0.255513	0.818465	0.204497	0.727104	0.563778	0.49	0.0196	0.64562	0.96959	0.10907	0.74944	0.198	0.846	0.125	0.93066	0.52751	0.1354	0.636	0.0825	0.00417	0.04449	0.01008	0.51414	0.56161	0.00242	0.654	0.271	0.24228	0.96887	0.24118	0.00749	0.0777	0.93	0.0742	0.48372	0.38913	0.241	0.317	0.0294	0.59706	0.06689	0.33358	0.06834	0.0692	0.532
1B_20753261	1B	20753261
1B_20831330	1B	20831330					0.232857	0.712176							0.86487						0.12825							0.72156							0.00763												0.12392
1B_21341567	1B	21341567		0.011232	0.181905	0.821016	0.212113	0.7511	0.540772			0.43252	0.99591	0.09956	0.86487	0.133			0.97353	0.52227	0.12825	0.665			0.03576	0.01381	0.52037	0.72156	0.00398			0.09049	0.92644	0.2257	0.00763	0.116			0.40003	0.27618	0.125			0.63795	0.08219	0.37108	0.12392	0.0442
1B_22304064	1B	22304064		0.690342
1B_22304103	1B	22304103
1B_22304116	1B	22304116		0.122572	1.97e-05	6.97e-05	0.000397	0.0120546					0.76688		0.57586	0.162			0.39484		0.14281	0.226				0.57691		0.01469	0.0477				0.71409		0.0251	0.0423			0.13433		0.947				0.35433		0.03756	0.0128
1B_22304164	1B	22304164				4.63e-05	0.000276	0.0217912							0.70328	0.198					0.13259	0.297						0.01057	0.175						0.01356	0.0623					0.96						0.02355	0.00878
1B_22649201	1B	22649201		0.19437	3.49e-05	6.96e-05	0.000373	0.0121784	1.61e-07				0.75566	0.15851	0.70117	0.174			0.38172	0.05303	0.12537	0.146				0.57703	0.79135	0.02007	0.0538				0.71409	0.13523	0.01717	0.0398			0.1247	0.34547	0.734				0.36219	0.0076	0.01936	0.0087
1B_22699784	1B	22699784					0.000288
1B_22954582	1B	22954582		0.214485	4.83e-05		0.000338	0.00582817					0.7664		0.70117	0.168			0.41848		0.12537	0.105				0.62454		0.02007	0.0469				0.71288		0.01717	0.0417			0.14342		0.927				0.30728		0.01936	0.0106
1B_22972966	1B	22972966				0.032851			0.112569
1B_23203720	1B	23203720		0.17673	1.24e-05		0.000517	0.0447904							0.69742	0.247					0.13098	0.365						0.01161	0.00547						0.01283	0.0235					0.875						0.0236	0.0139
1B_23395910	1B	23395910			0.00196867	0.0280864
1B_23899809	1B	23899809							0.00041135
1B_23978410	1B	23978410		0.382899	2.38e-05	5.01e-05	0.0011872	0.00976996	0.838127				0.42309	0.15491	0.50996	0.19			0.72418	0.06772	0.04798	0.332				0.86951	0.4123	0.03154	0.0309				0.8337	0.21733	0.00457	0.0938			0.14182	0.49184	0.575				0.16542	0.00901	0.01525	0.0125
1B_24158106	1B	24158106	0.271164	0.571715	0.00241921	5.02e-05	0.00131064	0.0338416	0.485362				0.38585	0.1743	0.50996	0.227			0.72776	0.06566	0.04798	0.367				0.84667	0.42502	0.03154	0.0236				0.83336	0.25763	0.00457	0.0821			0.11157	0.59321	0.47				0.1703	0.01268	0.01525	0.0155
1B_24223851	1B	24223851	0.556004	0.315326	4.69e-06	3.86e-05	0.00111125	0.0415506	0.656831				0.42309	0.1743	0.54955	0.18			0.72418	0.06566	0.095	0.456				0.86951	0.42502	0.02573	0.0175				0.8337	0.25763	0.00389	0.0691			0.14182	0.59321	0.495				0.16542	0.01268	0.02026	0.014
1B_24291647	1B	24291647			0.00468114	3.76e-05	0.00126579	0.107337					0.38585		0.64912	0.292			0.72776		0.12128	0.577				0.84667		0.01798	0.0118				0.83336		0.0037	0.0785			0.11157		0.506				0.1703		0.00986	0.0226
1B_24591827	1B	24591827		0.183253	0.000128	2.36e-05	0.000252	0.0287696	0.259225				0.45944	0.37019	0.50408	0.158			0.80229	0.04869	0.08182	0.152				0.81739	0.36509	0.02806	0.0121				0.8245	0.53668	0.00229	0.0314			0.13319	0.45259	0.917				0.1428	0.01309	0.01626	0.0022
1B_24591834	1B	24591834	0.688639	0.00670531	0.255834	0.996001	0.856672	0.780294	0.330921		0.845	0.21731	0.94819	0.02229	0.38324	0.499		0.0928	0.29837	0.58299	0.50056	0.198		0.000507	0.16177	0.13604	0.26782	0.14101	0.0967		0.262	0.27967	0.86386	0.90603	0.0521	0.274		0.29	0.21269	0.63006	0.627		0.149	0.7731	0.09102	0.31305	0.06075	0.85
1B_24736751	1B	24736751	0.00707399	0.012706	0.279086	0.959455	0.68541	0.713379	0.412876	0.202	0.723	0.41343	0.95914	0.01221	0.52326	0.463	0.956	0.119	0.29994	0.60872	0.49622	0.299	0.922	0.0165	0.14068	0.09378	0.27608	0.14298	0.142	0.547	0.453	0.26911	0.71494	0.95029	0.06097	0.185	0.401	0.747	0.24027	0.62651	0.923	0.565	0.137	0.94263	0.09197	0.39624	0.03047	0.834	0.928
1B_24755951	1B	24755951
1B_24932478	1B	24932478	0.00664466	0.0241085	0.584776	0.168514	0.931623	0.339011	0.150236	0.578	0.268						0.72	0.0277					0.487	0.12						0.179	0.217						0.000576	0.593				0.689	0.135						0.806
1B_25031477	1B	25031477
1B_25733878	1B	25733878			0.588171		0.727836	0.867612
1B_25750447	1B	25750447	0.0543772	0.00710492	0.0802054	0.409449	0.93027	0.271325	0.890536	0.203	0.403	0.10188	0.34129	0.05802	0.32339	0.881	0.806	0.0362	0.50606	0.43718	0.23277	0.169	0.567	0.00282	0.01061	0.11041	0.74354	0.29669	0.0255	0.679	0.281	0.21136	0.14521	0.60181	0.02327	0.097	0.574	0.196	0.23569	0.18245	0.349	0.751	0.02	0.18294	0.01742	0.68696	0.01406	0.365	0.958
1B_25812934	1B	25812934			0.432647
1B_25821788	1B	25821788	0.305739	0.0722376	0.0250475	0.326616	0.928575	0.305915	0.631666	0.387	0.664	0.11004	0.50078	0.06518	0.33317	0.558	0.801	0.0597	0.8537	0.58016	0.13942	0.193	0.339	0.000839	0.01245	0.04663	0.66367	0.22287	0.0502	0.344	0.234	0.15381	0.43194	0.4947	0.00492	0.231	0.612	0.1	0.37935	0.46812	0.659	0.532	0.0406	0.3861	0.00229	0.76496	0.01062	0.134	0.833
1B_26333630	1B	26333630	0.0348638	0.0322215	0.0688591	0.0852649	0.0345836	0.160497	0.5247	0.281	0.924	0.06376	0.64299	0.28211	0.60345	0.679	0.712	0.391	0.99083	0.65664	0.76627	0.202	0.122	0.0289	0.12561	0.02828	0.6323	0.12211	0.0296	0.459	0.295	0.03259	0.64151	0.6653	0.66962	0.105	0.106	0.67	0.76008	0.3628	0.323	0.998	0.135	0.40084	0.06718	0.39457	0.27499	0.902	0.347
1B_26337808	1B	26337808					0.0705519	0.980053
1B_26337811	1B	26337811					0.0501791	0.186793
1B_26412902	1B	26412902
1B_26444709	1B	26444709	0.876503	0.0748508	0.0218035	0.0784172	0.0612689	0.167339	0.796205	0.185	0.955	0.07526	0.27171	0.20043	0.62431	0.583	0.842	0.68	0.98827	0.66384	0.59161	0.23	0.501	0.0308	0.41036	0.08436	0.34035	0.09973	0.0883	0.35	0.498	0.08039	0.30449	0.37175	0.81533	0.0649	0.033	0.707	0.88028	0.34208	0.213	0.865	0.0726	0.35768	0.07127	0.38281	0.34067	0.84	0.799
1B_26447297	1B	26447297							0.868334
1B_26850361	1B	26850361	0.0781596		0.00120989				0.424751
1B_27290336	1B	27290336	0.000831973	0.292135	1.63e-05				0.458881
1B_27364109	1B	27364109							0.093093
1B_28041285	1B	28041285	1.33e-07	0.0200651					0.0973268
1B_28484598	1B	28484598							0.158459
1B_28593253	1B	28593253							0.0451673
1B_29119790	1B	29119790
1B_29413828	1B	29413828	0.171753	0.70753	0.309732			0.331246	0.457559
1B_30394654	1B	30394654	0.0210427	0.119807	0.00520011	0.000787	0.0197414	0.0731473	0.909545	0.305	0.671	0.08339	0.80871	0.01018	0.77247	0.0427	0.834	0.276	0.69731	0.44628	0.43591	0.0854	0.241	0.0904	0.00846	0.01883	0.63985	0.0793	0.000166	0.427	0.265	0.04808	0.40093	0.25004	0.20072	0.0198	0.381	0.272	0.80116	0.06776	0.903	0.278	0.168	0.26003	0.26646	0.26691	0.29009	0.107	0.783
1B_30403063	1B	30403063
1B_30718131	1B	30718131		0.138613	0.415449				0.0740366
1B_32323911	1B	32323911	0.442759					0.513752
1B_32420475	1B	32420475	0.9819	0.369189					0.993391
1B_38605824	1B	38605824
1B_39577562	1B	39577562	2e-05	0.0388638					0.00451138
1B_40169585	1B	40169585		0.401221	0.197335			0.0684546	0.653955
1B_40365728	1B	40365728	5.43e-06
1B_40806042	1B	40806042		0.360885					0.828536
1B_41088103	1B	41088103	1.21e-05	0.0388638					0.000446694
1B_41526706	1B	41526706		0.294129					0.687869
1B_41577985	1B	41577985		0.288831				0.0684546	0.940789
1B_41982371	1B	41982371	0.68113	0.271366				0.0682757	0.786268
1B_42295757	1B	42295757		0.0354552	0.0499093			0.550873
1B_42326359	1B	42326359	0.012625	0.0338981				0.0671952	0.639574
1B_43047919	1B	43047919	0.912009	0.0338981				0.0671952	0.607864
1B_44602809	1B	44602809	0.54679	0.0338981				0.096964	0.608876
1B_44616777	1B	44616777	1.36e-06	0.211236	4.25e-06	0.140412	0.399287	0.951113	0.258853	0.355							0.779						0.391							0.382							2.28e-08					0.0665							0.894
1B_45255765	1B	45255765	1.42e-05	0.100538	5.58e-06	0.141826	0.399287	0.967711	0.270119	0.256							0.874						0.295							0.634							4.06e-08					0.153							0.739
1B_45375569	1B	45375569	0.000159037	0.124971	6.21e-06	0.157497	0.432647	0.861229	0.248361	0.453							0.942						0.46							0.534							5.24e-08					0.0521							0.819
1B_46096627	1B	46096627	0.414015	0.0246748				0.161519	0.28272
1B_46255951	1B	46255951	0.442048	0.0132254	0.104535			0.11479	0.186932
1B_46257098	1B	46257098		0.0125168	3.18e-07	0.0390453	0.279795	0.543383	0.905811			0.03349				0.0117						0.219			0.00371				4.4e-05			0.02484				0.00209					9.67e-05			0.55152				0.0441
1B_46257123	1B	46257123		0.118914	4.27e-06	0.170902	0.411003	0.952876	0.162246
1B_46660489	1B	46660489		0.248329	5.02e-06	0.208169	0.434529	0.949483	0.155314
1B_46660512	1B	46660512	8.75e-05	0.106681	6.97e-06	0.185207	0.434529	0.826051	0.199342	0.398							0.815						0.346							0.466							3.28e-08					0.129							0.892
1B_46929386	1B	46929386	0.36456					0.120287
1B_47162713	1B	47162713			1.01e-05	0.208447	0.434529	0.784637
1B_47503074	1B	47503074	1.4e-05	0.0168987	1.05e-06	0.0592493	0.292035	0.35717	0.796912	0.286		0.0082				0.0123	0.869					0.197	0.477		0.00436				3.8e-05	0.377		0.02011				0.00123	9.92e-08				0.000165	0.0298		0.73701				0.0482	0.924
1B_48279869	1B	48279869	0.00199352	0.00812587	1.22e-06	0.0420922	0.292035	0.15526	0.91524	0.23	8.42e-05	0.01041				0.0118	0.723	0.000964				0.173	0.412	0.00783	0.00438				3.2e-05	0.271	0.00245	0.02272				0.00146	5.76e-08	0.059			0.000117	0.0406	0.15	0.72218				0.0469	0.962
1B_49863117	1B	49863117		0.000179					0.00699947
1B_49927193	1B	49927193		0.00648716	0.0693794			0.0392924	0.232524
1B_49927220	1B	49927220		0.0321789	7.46e-07	0.020074	0.249513	0.688891	0.457966			0.00494				0.00541						0.112			0.01346				0.000184			0.03267				0.000706					1.87e-05			0.51383				0.0142
1B_50085327	1B	50085327
1B_50085390	1B	50085390		0.00385916	0.0848308			0.0703391	0.140713
1B_50117522	1B	50117522	1.64e-06	0.220843	9.28e-06	0.0497906	0.318891	0.815277	0.393553	0.161							0.831						0.644							0.162							3.13e-08					0.0432							0.702
1B_50212039	1B	50212039
1B_50314915	1B	50314915		0.0298386	8.18e-07		0.223063	0.426808								0.00372						0.0779							0.000238							0.000467					2.92e-05							0.00667
1B_50496801	1B	50496801		0.181411	2.1e-07		0.360792	0.671761
1B_50496874	1B	50496874						0.0534699
1B_50635759	1B	50635759
1B_50635763	1B	50635763
1B_51017202	1B	51017202	0.000346866					0.713291		0.0911							0.929						0.693							0.201							4.49e-08					0.0292							0.67
1B_51993539	1B	51993539	0.0109768	0.0167991				0.204192	0.127938
1B_51994248	1B	51994248	0.0039952	0.0225776				0.0549579	0.134287
1B_52408393	1B	52408393	4.3e-05	0.00148104	6.7e-07	0.0361003	0.140095	0.398191	0.662439	0.0483	0.00134	0.0069				0.00193	0.74	0.00109				0.0908	0.878	0.00133	0.00961				0.000337	0.103	0.00346	0.03969				0.000439	8.5e-09	0.0279			5.41e-06	0.00977	0.0977	0.49731				0.00261	0.62
1B_52441772	1B	52441772	6.74e-06	0.2353	1.12e-07	0.16635	0.338115	0.842472	0.063985	0.0911							0.929						0.693							0.201							4.49e-08					0.0292							0.67
1B_52639971	1B	52639971					0.0369723
1B_52782438	1B	52782438		0.120714	7.23e-07	0.239854	0.333776	0.864743	0.0305931
1B_52827426	1B	52827426					0.369374	0.967057
1B_52904820	1B	52904820	5.52e-06	8.37e-05	1.45e-07	0.0184643	0.0210812	0.321239	0.0722105	0.00753	0.00237	0.00419				0.000168	0.882	0.00292				0.236	0.768	0.0826	0.02258				0.000198	0.455	0.00895	0.03575				0.0011	1.81e-10	0.278			3.07e-07	0.0236	0.626	0.22978				0.00105	0.513
1B_52923703	1B	52923703		9.08e-05				0.0514297	0.0473402
1B_53243875	1B	53243875	0.323451	0.00014				0.160038	0.0459756
1B_53842042	1B	53842042	0.0174889	0.00014	0.30433			0.574358	0.0328
1B_53936854	1B	53936854		0.000202	5.02e-06	0.0107163	0.160147	0.572234	0.41874	0.034	0.000595	0.07179				0.00227	0.664	0.00148				0.115	0.946	0.00209	0.01009				0.000178	0.0883	0.00419	0.04472				0.000179	3.21e-08	0.0325			8.96e-06	0.0268	0.0642	0.49399				0.00397	0.353
1B_54094722	1B	54094722		0.0272347	9.91e-07	0.0493677	0.362627	0.856175	0.0297559
1B_54094731	1B	54094731		0.000191	1.31e-05	0.00669676	0.23593	0.658784	0.16975			0.01432				0.00323						0.126			0.00923				0.000203			0.03277				0.000186					6.32e-06			0.44321				0.00425
1B_54112719	1B	54112719		7.73e-05				0.549485	0.0352854
1B_54265485	1B	54265485		0.0393013	2.59e-07	0.0408337	0.355757	0.739342	0.0505308
1B_54921061	1B	54921061		0.000102	0.178383			0.834031	0.00392472
1B_56313265	1B	56313265	3.0418e-05	0.000245	7.82e-07	0.0113702	0.13047	0.686826	5.01e-07	0.0625	0.0015	0.01432				0.00307	0.513	0.00194				0.0865	0.955	0.00187	0.00923				0.000365	0.101	0.00256	0.03277				0.000132	4.15e-08	0.0714			1.69e-05	0.0198	0.123	0.44321				0.00486	0.338
1B_56867089	1B	56867089					0.192173	0.723276
1B_57685635	1B	57685635					0.0870555	0.908593								0.00113						0.57							0.00657							0.0273					6.62e-09							0.000261
1B_57687500	1B	57687500	1.45e-10	0.00132057	1.43e-09	0.0466556	0.0979211	0.672672	0.840478	0.032	0.0741					0.00221	0.899	0.0494				0.344	0.8	0.891					0.00695	0.352	0.0567					0.0134	5.86e-09	0.414			1.07e-09	0.066	0.649					0.000561	0.87
1B_57723879	1B	57723879	2.05e-10	0.00228876	1.45e-09	0.133625	0.0775308	0.682913	0.890443	0.0343	0.0969					0.000977	0.922	0.0746				0.706	0.738	0.519					0.00651	0.361	0.0266					0.027	7.44e-10	0.348			3.97e-09	0.0521	0.749					0.000173	0.827
1B_57756727	1B	57756727	0.0119765	0.0612116					0.242152
1B_58263754	1B	58263754
1B_59193648	1B	59193648		0.00335126	2.66e-07	0.0126021	0.0428361	0.626717	0.063211			0.00307				0.000114						0.135			0.07658				0.00656			0.21742				0.0161					1.09e-07			0.15599				0.00106
1B_59218551	1B	59218551
1B_59222984	1B	59222984			0.00632277		0.275642	0.658058
1B_59231953	1B	59231953					0.043452	0.795978
1B_59547019	1B	59547019
1B_59835481	1B	59835481		0.0369171	8.79e-05	0.107797	0.0312975	0.827129	0.656583			0.00473				0.000915						0.236			0.14893				0.00183			0.53923				0.00708					5.48e-06			0.17654				0.00848
1B_60256434	1B	60256434		0.0313354	0.000171	0.0382971	0.0526272	0.943674	0.47336			0.00574				0.00204						0.183			0.47117				0.00533			0.80753				0.0417					3.44e-05			0.24436				0.0215
1B_60256443	1B	60256443		0.0450716					0.00033499
1B_60270868	1B	60270868	1.91e-05	0.0202497	1.8e-05	0.0721461	0.0394581	0.671153	0.593037	0.022	0.208	0.01036				0.00319	0.64	0.185				0.273	0.831	0.138	0.18212				0.00279	0.398	0.0149	0.56961				0.013	1.41e-07	0.811			4.16e-05	0.123	0.295	0.36916				0.0389	0.916
1B_60457611	1B	60457611					0.0530615	0.837605
1B_60513581	1B	60513581		0.010842	3.45e-06	0.0770978	0.0525894	0.788106	0.176999			0.00453				0.00485						0.208			0.19818				0.00171			0.60546				0.0192					3.52e-05			0.15701				0.0441
1B_62023051	1B	62023051					0.045546
1B_62023070	1B	62023070					0.0357472
1B_64174237	1B	64174237							0.81757
1B_65768442	1B	65768442	9.55e-05	0.0118091					4.8e-16
1B_67534688	1B	67534688		0.757365	0.00122631		0.0475435	0.712433	0.0723732
1B_68268561	1B	68268561
1B_68581553	1B	68581553
1B_68725720	1B	68725720						0.10199
1B_69385327	1B	69385327						0.423419
1B_69542618	1B	69542618		0.450597	0.00209504			0.857851	0.10639
1B_69670072	1B	69670072						0.58684
1B_70190676	1B	70190676	0.00553293	0.863646	0.00261668			0.594271	0.0970531
1B_70210991	1B	70210991						0.224637
1B_70229938	1B	70229938		0.898619	0.00140432			0.906837	0.100584
1B_70311735	1B	70311735
1B_70663007	1B	70663007						0.378067
1B_71297383	1B	71297383	4.72e-08	0.00690655	4.01e-08	0.0520033	0.0118847	0.181101	0.0755286	0.162	0.0291	0.02502				0.000183	0.989	0.0493				0.398	0.694	0.58	0.23085				0.00409	0.0555	0.215	0.04397				0.0115	4.51e-08	0.815			9.81e-07	0.318	0.951	0.24322				0.000376	0.845
1B_72620078	1B	72620078						0.546344
1B_72657573	1B	72657573	0.00216908	0.805	0.00187106			0.932434	0.0812455
1B_73191867	1B	73191867						0.993949
1B_73195261	1B	73195261	2.5e-05	0.696623	0.0107621			0.331156	0.159431
1B_73477389	1B	73477389	0.00226983					0.688551
1B_74249006	1B	74249006	0.00152668	0.0189815					0.128621
1B_74894895	1B	74894895		0.990774	0.0019093	0.0986402	0.0589811	0.47403	0.391715
1B_75079625	1B	75079625	3.36e-06	0.987707	0.000617	0.200256	0.0631172	0.704842	0.222598			0.0184													0.85738							0.18896												0.0524
1B_76614097	1B	76614097					0.429368	0.607289
1B_77016228	1B	77016228
1B_77720016	1B	77720016		0.816256			0.0293106	0.861537
1B_77972723	1B	77972723
1B_79001754	1B	79001754	0.00579532
1B_79386288	1B	79386288
1B_79664623	1B	79664623
1B_79815241	1B	79815241					0.0314519
1B_81965825	1B	81965825		0.950714				0.42562
1B_82345495	1B	82345495
1B_83150153	1B	83150153
1B_83212157	1B	83212157		0.67988	0.00911573	0.0404541		0.492555	0.610374
1B_85287658	1B	85287658	0.276082	0.919926	0.00745278	0.0490241		0.687889	0.952421			0.00311													0.54447							0.1984												0.00691
1B_85769487	1B	85769487					0.00606138
1B_86808627	1B	86808627	3.58e-05	0.879591	0.00220678	0.0436775	0.0236409	0.891863	0.923139
1B_86948165	1B	86948165	5.15e-06	0.578878	0.00241807	0.0420796	0.022592	0.632712	0.828304			0.00311													0.54447							0.1984												0.00691
1B_88305536	1B	88305536					0.0330016	0.723071
1B_88926577	1B	88926577		0.747171	0.00160341		0.0312215	0.524832
1B_88982105	1B	88982105					0.0312215	0.902437
1B_89531979	1B	89531979					0.0328782	0.911963
1B_89915639	1B	89915639		0.645079	0.00161128	0.0348494	0.0305318	0.375239	0.827417			0.00311													0.54447							0.1984												0.00691
1B_90226378	1B	90226378	0.262072	0.986627	0.00181131	0.0405785	0.0357231	0.824836	0.868423			0.00311													0.54447							0.1984												0.00691
1B_90226495	1B	90226495	0.361481	0.962093	0.00185885	0.0391171	0.0381789	0.89554	0.792264			0.00311													0.54447							0.1984												0.00691
1B_92538804	1B	92538804			9.41e-05
1B_93094641	1B	93094641					2.52e-11	0.0128052
1B_93252292	1B	93252292		0.449038
1B_93946603	1B	93946603			0.000692				0.400544
1B_94208144	1B	94208144		0.967853	0.004545				0.108946
1B_94235108	1B	94235108		0.999331	0.0498084				0.139591
1B_94435628	1B	94435628
1B_94928855	1B	94928855							0.784859
1B_95289824	1B	95289824		0.00123748	0.00199474	0.000138	7.08e-11	0.0119044	0.0307849			0.06829	0.23514		0.00117	0.00152			0.45458		0.15319	0.00888			0.01611	0.34177		0.04158	1.8e-10			0.02874	0.44925		0.14619	1.06e-06			0.13388		0.00162			0.00932	0.58798		0.5427	0.000335
1B_95367617	1B	95367617		0.478465	0.00475996				0.257572
1B_97628446	1B	97628446						0.349757
1B_98722213	1B	98722213							0.819056
1B_98938026	1B	98938026		0.226038	0.00320799				0.222709
1B_99535974	1B	99535974		0.483249	0.00106659
1B_99695800	1B	99695800		0.0825306	0.00301688
1B_99799618	1B	99799618		0.175283	0.000501				0.671014
1B_99847554	1B	99847554	0.900567	0.136362	0.437977	0.437138	0.00176522	0.523256	0.407575
1B_99997550	1B	99997550		0.190924	0.00311977				0.541479
1B_103516808	1B	103516808	0.337323	0.210881			0.000124	0.0306871
1B_104782330	1B	104782330		0.273365					0.865832
1B_105295463	1B	105295463	0.731501						0.226986
1B_105539101	1B	105539101
1B_106405349	1B	106405349					0.907836
1B_106897035	1B	106897035	8.27e-07	0.0532942					0.580978
1B_106906880	1B	106906880	0.245376	0.01756	0.00338536	1.93e-05	4.71e-09	0.00853022	0.00227801	0.83	0.431	0.10822	0.47433		0.000304	0.000785	0.336	0.0119	0.84787		0.77741	0.00326	0.288	0.0089	0.0211	0.32229		0.04429	2.05e-08	0.914	0.0647	0.57473	0.97918		0.15936	0.00112	0.0504	0.0265	0.47602		0.00177	0.497	0.113	0.0483	0.49365		0.165	0.000211	0.528
1B_107133489	1B	107133489			0.00872061				0.813034
1B_110152201	1B	110152201
1B_113814614	1B	113814614		0.147384	0.000788				0.370527
1B_115281063	1B	115281063	0.000150376	0.0532942					0.563061
1B_115375336	1B	115375336					0.843317	0.722545	0.0196003
1B_115449622	1B	115449622	0.00492978	0.0588606					0.881689
1B_117638432	1B	117638432
1B_119489860	1B	119489860		0.686509					0.197078
1B_120399332	1B	120399332					0.849476	0.50976	0.0207612
1B_121281093	1B	121281093		0.000273	6.35e-05	2.38e-08	2.03e-07	0.0121266	0.0286567			0.02239	0.70841		0.000475	1.84e-05			0.98125		0.65261	0.00062			0.000434	0.29143		0.08582	4.54e-10			0.06956	0.18773		0.29452	3.18e-06			0.42171		0.000451			0.01144	0.46496		0.30429	1.64e-05
1B_121290405	1B	121290405					1.55e-07	0.00754637								1.95e-05						0.00117							6.98e-10							2.8e-06					0.000564							1.93e-05
1B_121462924	1B	121462924					1.52e-07	0.0242225							0.000384						0.64548							0.06871							0.30619												0.22779
1B_122306916	1B	122306916					2.34e-07	0.0201798
1B_122504709	1B	122504709
1B_122907994	1B	122907994					3.33e-07
1B_123693298	1B	123693298		0.000334	0.000269		4e-07	0.0177821							0.000384	0.000158					0.64548	0.00182						0.06871	6.72e-11						0.30619	2.82e-06					0.000168						0.22779	4.5e-06
1B_130633358	1B	130633358	0.0582692		0.00762473				0.632126
1B_131243532	1B	131243532
1B_131570331	1B	131570331
1B_133456029	1B	133456029					3.97e-07	0.0167473							0.00011	0.000539					0.36701	0.00253						0.02648	8.79e-11						0.24898	5.3e-06					0.000416						0.2194	1.4e-05
1B_133699276	1B	133699276		0.592882					0.118715
1B_140370646	1B	140370646
1B_142510842	1B	142510842	0.0758051	0.000171	0.000327	4.51e-08	1.54e-07	0.0178968	0.309053	0.0151	0.0763	0.02755	0.4263	0.8421	0.00011	0.000502	0.339	0.00168	0.96109	0.1089	0.36701	0.00149	0.369	0.000653	0.00224	0.27513	0.31494	0.02648	3.5e-11	0.791	0.239	0.11292	0.69574	0.15516	0.24898	3.72e-06	0.00129	7.29e-05	0.33435	0.33063	0.0011	0.204	0.176	0.05182	0.60485	0.11733	0.2194	8.71e-05	0.678
1B_143739808	1B	143739808
1B_145251632	1B	145251632					1.51e-07	0.0106998
1B_146206461	1B	146206461		0.662909					0.581241
1B_146796395	1B	146796395	0.00128706	0.0626221					0.95193
1B_148131006	1B	148131006	1.55e-05	0.0626866					0.929886
1B_149963375	1B	149963375
1B_152302492	1B	152302492
1B_155570004	1B	155570004					6.17e-07	0.00629329
1B_155947026	1B	155947026
1B_156231511	1B	156231511							3.91e-14
1B_156839696	1B	156839696		0.415514					0.309699
1B_157285740	1B	157285740		0.88986					0.936373
1B_157930670	1B	157930670
1B_160486840	1B	160486840	0.213974	0.0828751					0.632129
1B_161401287	1B	161401287		0.486606					0.989207
1B_161583936	1B	161583936		0.293884
1B_162398063	1B	162398063
1B_164831422	1B	164831422		0.616415	8.34e-05				0.666901
1B_165630512	1B	165630512
1B_165630542	1B	165630542
1B_167718123	1B	167718123		0.469945	0.000467
1B_168621146	1B	168621146	0.589497	0.469945	0.000467				0.67589
1B_169864931	1B	169864931
1B_170387061	1B	170387061					1.48e-10	0.00107594							0.01186	0.0253					0.08841	0.142						0.20559	1.22e-08						0.27098	0.000186					0.0555						0.16515	0.000399
1B_170842807	1B	170842807	0.00551738	0.0218355					0.836868
1B_174644071	1B	174644071	0.0623536	0.00223187	0.00559724	3.28e-05	1.94e-08	0.00120401	0.0273366		0.801	0.40624	0.62043		0.0453	0.0187		0.089	0.95516		0.3891	0.141		0.0164	0.00179	0.20996		0.38724	1.08e-06		0.025	0.43586	0.56369		0.10726	0.000891		0.0045	0.40964		0.0578		0.125	0.07133	0.94241		0.26061	0.000186
1B_175900834	1B	175900834					1.31e-09	0.000694043
1B_176291120	1B	176291120		0.00421441	0.00245441	2.11e-05	1.21e-10	0.000917538	1.62e-08			0.3721	0.60682	0.59947	0.01976	0.017			0.91706	0.0857	0.25002	0.124			0.00513	0.2694	0.69226	0.10341	7.3e-08			0.59855	0.65455	0.06428	0.24283	0.000596			0.4917	0.28026	0.0487			0.09322	0.92643	0.03888	0.22083	0.000942
1B_176926548	1B	176926548
1B_178648692	1B	178648692		0.23617					0.728107
1B_180406818	1B	180406818	0.00262302	0.0368897					0.840034
1B_183875092	1B	183875092		0.900749					0.929771
1B_184196395	1B	184196395	0.00832015
1B_187514436	1B	187514436
1B_188253107	1B	188253107
1B_188263343	1B	188263343	0.414757	0.124677					0.137063
1B_189450091	1B	189450091
1B_189571168	1B	189571168
1B_197527565	1B	197527565					5.63e-11	0.00222958
1B_197786473	1B	197786473					3.78e-10	0.0014938							0.03481						0.3575							0.03016							0.24393												0.47113
1B_198391779	1B	198391779
1B_198560001	1B	198560001		0.453326					0.0587982
1B_198617668	1B	198617668		0.606719					0.101297
1B_198637775	1B	198637775		0.73764					0.196615
1B_199723713	1B	199723713
1B_202016139	1B	202016139		0.575913					0.150219
1B_203836109	1B	203836109					4.69e-11
1B_211142306	1B	211142306			0.744429		0.29157
1B_211412449	1B	211412449
1B_211552662	1B	211552662
1B_213691033	1B	213691033		0.565562					0.0603492
1B_215291511	1B	215291511						0.00392347
1B_227098508	1B	227098508					0.312224
1B_241418554	1B	241418554
1B_242009176	1B	242009176
1B_248273702	1B	248273702
1B_251015017	1B	251015017		0.365035
1B_252130718	1B	252130718
1B_260226615	1B	260226615
1B_264762000	1B	264762000
1B_266242291	1B	266242291
1B_266349338	1B	266349338		0.561921					0.098239
1B_267818084	1B	267818084		0.00441638	0.664428	0.716743	0.661557		0.00567622
1B_267863347	1B	267863347
1B_270105085	1B	270105085
1B_271103073	1B	271103073							0.374501
1B_271239205	1B	271239205
1B_271330780	1B	271330780					1.48e-08	0.0140212
1B_272070198	1B	272070198					2.32e-11	0.00345896
1B_273318027	1B	273318027
1B_280124265	1B	280124265
1B_280601045	1B	280601045
1B_280601047	1B	280601047
1B_280601058	1B	280601058							0.246512
1B_281349319	1B	281349319
1B_281961022	1B	281961022		0.24123					0.538061
1B_282055536	1B	282055536		0.11253	0.00338629
1B_282282007	1B	282282007		0.106204	0.00338629
1B_283127764	1B	283127764	0.0820827	0.249393	0.00287479				0.628032
1B_283127946	1B	283127946		0.448637	0.0019677				0.688543
1B_285079888	1B	285079888					1.21e-11
1B_285322060	1B	285322060		0.227461	0.00338629				0.558291
1B_285338856	1B	285338856	0.158956		0.255387	0.0166337	0.652494	0.400085	0.401077
1B_285463716	1B	285463716
1B_285720404	1B	285720404		0.396933	0.00241257				0.655594
1B_286756310	1B	286756310		0.576666	0.00555089				0.90359
1B_286756429	1B	286756429	0.29516	0.0562426	0.595674	0.402002	0.834636	0.903394	0.231264
1B_288164642	1B	288164642	0.0874076	0.0187546	8.81e-05	4.97e-06	3.3e-11	0.000353722	0.716727	0.914	0.457	0.51142	0.72588	0.49294	0.00286	0.0216	0.35	0.0226	0.95921	0.51533	0.3862	0.0504	0.299	0.00777	0.000902	0.24411	0.92606	0.28774	1.74e-07	0.733	0.031	0.70755	0.70205	0.12985	0.07242	0.000968	0.688	0.0236	0.5221	0.42898	0.103	0.931	0.342	0.04626	0.97469	0.00907	0.24724	0.000542	0.307
1B_288952344	1B	288952344		0.00275277	0.336209	0.567117	0.750658	0.179163	0.020099
1B_289085903	1B	289085903	0.560601	0.437843	0.387355	0.0407233	0.483363	0.883348	0.0555097	0.478	0.329	0.04087	0.65219		0.03233	0.379	0.357	0.0146	0.91187		0.87867	0.145	0.166	0.286	0.75818	0.98046		0.30102	0.123	0.506	0.135	0.41915	0.22156		0.71545	0.13	0.00269	0.00502	0.98213		0.153	0.152	0.43	0.86368	0.25627		0.40468	0.529	0.341
1B_290302950	1B	290302950
1B_290961800	1B	290961800					0.444875	0.0314848
1B_291897879	1B	291897879		0.738963	0.0803333	0.0612849	0.579228	0.942763	0.216218			0.04031	0.6241		0.05274	0.262			0.82388		0.8796	0.0888			0.95127	0.99618		0.24375	0.0241			0.4983	0.22764		0.73248	0.138			0.91267		0.0801			0.58545	0.21829		0.61033	0.283
1B_292130635	1B	292130635
1B_293005642	1B	293005642					0.409887
1B_293236725	1B	293236725						0.973204
1B_293340276	1B	293340276		0.660897	0.183544	0.0507483	0.577161	0.835102	0.0454712			0.02241	0.6241		0.03233	0.305			0.82388		0.87867	0.0717			0.96022	0.99618		0.30102	0.0784			0.40586	0.22764		0.71545	0.168			0.91267		0.226			0.63178	0.21829		0.40468	0.314
1B_294354253	1B	294354253					0.747003	0.99571							0.05274						0.8796							0.24375							0.73248												0.61033
1B_294354332	1B	294354332					0.737893	0.96168
1B_295939444	1B	295939444	0.673266	0.00961084	0.911641	0.638614	0.634536	0.486832	0.00256092
1B_299650980	1B	299650980					0.613609
1B_299942219	1B	299942219	0.386598	0.060076	0.678101	0.589527	0.346735	0.930386	0.384589
1B_302036963	1B	302036963	0.772172	0.0229183	0.584979	0.492042	0.463323	0.235819	0.209199
1B_302037041	1B	302037041	0.374367	0.0231498	0.849039	0.632875	0.33602	0.753727	0.219423
1B_302981781	1B	302981781					0.488523	0.456044
1B_302981813	1B	302981813					0.635841	0.500312
1B_304788821	1B	304788821					0.497676	0.543347
1B_306980809	1B	306980809	0.0952684						0.674791
1B_307428944	1B	307428944	0.691053	0.0443988	0.95988	0.607793	0.470904	0.683984	0.273012
1B_307481070	1B	307481070				0.621819	0.506117	0.683984
1B_310691421	1B	310691421					0.537314	0.642896
1B_312919008	1B	312919008		0.0272306	0.733778	0.255633	0.654311	0.547225	0.235232
1B_314328647	1B	314328647					0.53531	0.463688
1B_315386682	1B	315386682	0.0498299	0.0560948	0.697673	0.323495	0.553499	0.645526	0.252572
1B_323939815	1B	323939815
1B_323993062	1B	323993062
1B_324787861	1B	324787861					0.000165	0.00219551
1B_325439192	1B	325439192
1B_325985493	1B	325985493	0.146135	0.065086	0.0240628	0.270868	0.000182	0.0018452	0.491246			0.65357	0.84891	0.83131	0.05076	0.915			0.77693	0.21839	0.41995	0.226			0.67445	0.39187	0.33468	0.67795	0.746			0.96873	0.12227	0.07272	0.12293	0.817			0.50905	0.90273	0.884			0.69804	0.84646	0.07292	0.00201	0.214
1B_327027585	1B	327027585							0.00341958
1B_327027632	1B	327027632	0.0618692	0.0415047	0.0143274	0.180178	0.000189	0.0112334	0.710714		0.0321	0.22668	0.75183	0.77268	0.14382	0.598		0.623	0.66727	0.22201	0.35768	0.15		0.6	0.39796	0.55368	0.29133	0.69535	0.784		0.169	0.69256	0.086	0.07974	0.14068	0.651		0.733	0.48026	0.7667	0.694		0.107	0.83292	0.74481	0.09969	0.00537	0.392
1B_327041394	1B	327041394
1B_327347297	1B	327347297	0.183039	0.0817863	0.0478784	0.254425	0.000186	0.0048531	0.231343	0.542	0.0817	0.18665	0.78062	0.78166	0.05076	0.697	0.747	0.467	0.8516	0.24455	0.41995	0.188	0.967	0.593	0.25988	0.70937	0.19545	0.67795	0.637	0.79	0.0523	0.3812	0.1098	0.04029	0.12293	0.769	0.282	0.973	0.52542	0.94014	0.868	0.145	0.452	0.7119	0.93031	0.10942	0.00201	0.196	0.484
1B_327567658	1B	327567658	0.0173622	0.0532201	0.0527362	0.298994	0.00019	0.00850968	0.275699	0.586	0.0817	0.24744	0.86742	0.77615	0.05076	0.677	0.536	0.467	0.80847	0.32804	0.41995	0.242	0.892	0.593	0.54242	0.70865	0.27451	0.67795	0.852	0.817	0.0523	0.635	0.21709	0.01737	0.12293	0.762	0.312	0.973	0.50471	0.89655	0.903	0.114	0.452	0.75073	0.99624	0.25369	0.00201	0.429	0.666
1B_327840276	1B	327840276	0.0632266	0.0486517	0.0552387	0.289391	0.000162	0.00915144	0.308089	0.704	0.0735	0.368	0.87121	0.77615	0.05076	0.533	0.743	0.611	0.83868	0.32804	0.41995	0.24	0.961	0.653	0.37015	0.69637	0.27451	0.67795	0.891	0.854	0.166	0.71086	0.19772	0.01737	0.12293	0.804	0.317	0.762	0.49455	0.89655	0.903	0.228	0.319	0.71759	0.99991	0.25369	0.00201	0.3	0.557
1B_328403340	1B	328403340					0.000176	0.00292235							0.05174						0.41416							0.67479							0.15159												0.00193
1B_328818709	1B	328818709	0.653551	0.0440235	0.220552	0.551677	0.623566	0.461378	0.492072
1B_328983734	1B	328983734		0.0845314					0.802407
1B_328992891	1B	328992891	0.460017	0.011239	0.00426517	0.152727	3.99e-05	0.00728036	1.68e-15	0.558	0.227	0.6197	0.90735	0.65551	0.13379	0.64	0.868	0.0513	0.6101	0.51862	0.29446	0.0205	0.977	0.0728	0.61495	0.53142	0.22248	0.53917	0.359	0.241	0.0771	0.86227	0.43471	0.00699	0.08582	0.223	0.564	0.257	0.19783	0.43626	0.985	0.2	0.31	0.90017	0.45634	0.63444	0.00183	0.256	0.811
1B_329294008	1B	329294008		0.285073					0.935395
1B_329376610	1B	329376610	0.686798	0.00419315	0.00430109	0.129145	7.7e-05	0.0120475	0.652176	0.47	0.11	0.31117	0.87961	0.81489	0.1646	0.549	0.866	0.0288	0.6881	0.53399	0.37548	0.0208	0.944	0.17	0.91147	0.58689	0.24802	0.38819	0.345	0.176	0.0459	0.91946	0.44742	0.01085	0.03136	0.185	0.447	0.308	0.19028	0.42978	0.913	0.132	0.339	0.70731	0.46297	0.57846	0.00207	0.334	0.791
1B_329885455	1B	329885455
1B_331538067	1B	331538067
1B_332530420	1B	332530420
1B_332808063	1B	332808063		0.21226					0.725471
1B_333781225	1B	333781225	1e-05	0.0722629	0.234002	0.00819801	0.632439	0.960475	0.21227
1B_333781271	1B	333781271	0.202597	0.920009	0.0315004	0.428244	0.274394	0.886725	0.285637
1B_336650712	1B	336650712	0.379059	0.891375	0.130625	0.331833	0.60003	0.940854	0.365296			0.42007													0.16495							0.58711												0.27896
1B_336787649	1B	336787649	0.156468	0.986736	0.0331846	0.143048	0.4673	0.965298	0.318511			0.42007													0.16495							0.58711												0.27896
1B_338016386	1B	338016386		0.225579	0.0774996	0.0890823	0.668272	0.768535	0.292366
1B_338843944	1B	338843944					0.456339
1B_340462171	1B	340462171	0.0663156	0.0501977	0.00598961	0.0372518	3.14e-06	0.000223582	0.230039	0.843	0.212	0.60005	0.71024	0.13245	0.18033	0.579	0.237	0.125	0.28406	0.19354	0.2527	0.00157	0.988	0.0979	0.74151	0.20514	0.56496	0.38796	0.056	0.319	0.126	0.8009	0.76355	0.01794	0.04711	0.0135	0.95	0.0247	0.16999	0.49458	0.297	0.855	0.732	0.71718	0.16372	0.1911	0.25009	0.824	0.908
1B_340462230	1B	340462230	0.958197	0.0338187	0.753688	0.727554	0.738005	0.244605	0.317024		0.0917	0.51965		0.40763				0.00605		0.45213				0.0152	0.83659		0.08449				0.38	0.40751		0.50081				0.0552		0.00284			0.85	0.35589		0.81352
1B_340540911	1B	340540911						0.253647
1B_340559161	1B	340559161						0.384468
1B_340585785	1B	340585785
1B_343113152	1B	343113152
1B_346715233	1B	346715233		0.348181	0.00730637
1B_348530185	1B	348530185		0.474235	0.0206634				0.647884
1B_348861597	1B	348861597		0.674755	0.0230635				0.909369
1B_349043365	1B	349043365		0.516578					0.902232
1B_349569626	1B	349569626			0.701759	0.95306	0.214225	0.0353208
1B_352002899	1B	352002899					0.360192	0.276025
1B_352623408	1B	352623408
1B_354232567	1B	354232567	0.0275819	0.00637146	0.0439236	2.65e-07	3.16e-07	0.00701592	0.0236178	0.908	0.679	0.06824	0.4681		0.11647	0.0371	0.102	0.0279	0.96846		0.40317	0.0593	0.987	0.0155	0.0015	0.32913		0.64902	0.000318	0.957	0.0584	0.28245	0.98585		0.39343	0.0111	0.25	0.00671	0.57053		0.00566	0.913	0.627	0.03122	0.78382		0.40163	0.00143	0.737
1B_354825580	1B	354825580					0.0978948	0.766381
1B_357453938	1B	357453938		0.32904					0.989762
1B_359196832	1B	359196832		0.312941	0.0501464				0.558826
1B_359205807	1B	359205807			0.0190909
1B_360886709	1B	360886709					0.238378	0.0406016
1B_361073692	1B	361073692					0.000525	0.000630556
1B_364419036	1B	364419036		0.010061		0.656246		0.196997	0.00967167
1B_364575231	1B	364575231		0.25895			0.441965	0.620509								0.528						0.00161							0.0357							0.0434					0.545							0.0336
1B_365493860	1B	365493860
1B_365648612	1B	365648612		0.312757		0.403805	0.359309	0.404352								0.658						0.00321							0.0944							0.135					0.275							0.116
1B_366267523	1B	366267523
1B_366431940	1B	366431940
1B_366535813	1B	366535813		0.304645		0.456745	0.41938	0.494388				0.09216				0.704						0.00372			0.76955				0.055			0.03381				0.201					0.391			0.54704				0.105
1B_366877779	1B	366877779					3.75e-05
1B_367425871	1B	367425871	0.966331	0.336103	0.674678	0.516955	0.695149	0.510465	0.67007		0.179	0.06327		0.44642		0.637		0.0115		0.43794		0.0037		0.0367	0.75054		0.4778		0.0507		0.641	0.21056		0.31162		0.0929		0.103		0.00839	0.357		0.553	0.40953		0.97794		0.119
1B_367840503	1B	367840503		0.32246	0.218303	0.583441	0.749547	0.247734	0.967403				0.14795	0.36512		0.624			0.14731	0.54483		0.0036				0.7063	0.60056		0.0122				0.74579	0.36024		0.0489			0.29218	0.00713	0.358				0.01766	0.84986		0.123
1B_369378931	1B	369378931					0.896968	0.487233
1B_369609849	1B	369609849					0.000346	0.00353483
1B_370034331	1B	370034331		0.0288409	0.567096	0.410685	0.804604	0.352961	0.687978
1B_370726429	1B	370726429					0.952683
1B_371139155	1B	371139155	0.270445	0.030927	0.517518	0.377196	0.748186	0.554523	0.636347
1B_371450432	1B	371450432	0.782259	0.319205	0.148269	0.635785	0.782693	0.634413	0.775322		0.196	0.14353				0.504		0.0175				0.00358		0.0687	0.23626				0.0143		0.59	0.14287				0.0297		0.0981			0.215		0.561	0.59654				0.0681
1B_372679251	1B	372679251
1B_372717361	1B	372717361
1B_373282548	1B	373282548
1B_373495843	1B	373495843		0.485621			0.804962	0.203713
1B_376550760	1B	376550760
1B_377285658	1B	377285658
1B_377911433	1B	377911433	0.0562537	0.0340717	0.273534	0.301585	0.505204	0.365175	0.647964				0.43647						0.12668							0.96171							0.81899						0.31411						0.01478
1B_378010698	1B	378010698
1B_378044906	1B	378044906	0.638551	0.044354	0.453192	0.322594	0.704469	0.130337	0.758448				0.87924						0.06725							0.71904							0.58167						0.20482						0.00389
1B_378736956	1B	378736956
1B_378828655	1B	378828655			0.447243	0.35118	0.999517	0.199201
1B_380472549	1B	380472549	0.392816	0.0294973	0.38554	0.37105	0.830851	0.271252	0.646562
1B_381650384	1B	381650384
1B_381672146	1B	381672146					0.776693	0.397476
1B_382015908	1B	382015908
1B_385216750	1B	385216750		0.0557298	0.469102		0.971021	0.351762
1B_386793712	1B	386793712	0.178145	0.0595701	0.540509	0.0815462	0.978708	0.266566	0.68769				0.57817						0.08508							0.92643							0.53654						0.38698						0.01356
1B_388146390	1B	388146390	0.240419	0.0636297	0.469509	0.298451	0.970897	0.239921	0.649287
1B_388446064	1B	388446064
1B_388521082	1B	388521082
1B_389580109	1B	389580109					0.82515	0.213563
1B_390280271	1B	390280271		0.454834					0.716091
1B_390397700	1B	390397700	0.770743	0.0500739	0.325606	0.263291	0.735034	0.236917	0.538069
1B_390614204	1B	390614204		0.0451264	0.555954		0.518098	0.122944					0.57696						0.07173							0.97621							0.541						0.35883						0.01312
1B_391422107	1B	391422107	0.327655	0.0497375	0.521942	0.261731	0.553104	0.190369	0.551227				0.57696						0.07173							0.97621							0.541						0.35883						0.01312
1B_392496520	1B	392496520
1B_392532095	1B	392532095
1B_394715062	1B	394715062		0.393587	0.166836	0.378404	0.787364	0.140041	0.818535			0.01506													0.59673							0.04834												0.53966
1B_394858664	1B	394858664	0.790437	0.418603	0.1925	0.544718	0.481201	0.210029	0.812437		0.146	0.03329		0.52174				0.0156		0.33345				0.036	0.79854		0.90874				0.587	0.19203		0.65053				0.213		0.00182			0.524	0.23506		0.66748
1B_394892785	1B	394892785		0.356656	0.218065	0.472461	0.722749	0.173058	0.63417			0.01281		0.4444						0.45744					0.63958		0.73441					0.15816		0.51022						0.00292				0.42538		0.48349
1B_395228351	1B	395228351		0.366661	0.263057	0.237522	0.97812	0.208193	0.542589
1B_397878207	1B	397878207
1B_397986958	1B	397986958		0.434899					0.90649
1B_398029502	1B	398029502
1B_399402034	1B	399402034		0.491261	0.174395		0.979882	0.0814064
1B_399534182	1B	399534182							0.0136278
1B_399534197	1B	399534197				0.0724458			0.00829304
1B_399534262	1B	399534262					0.775085
1B_400306725	1B	400306725	0.349399	0.118706	0.497679	0.612695	0.933579	0.0798972	0.311022
1B_401758216	1B	401758216	0.648284	0.08324	0.893426	0.143884	0.80583	0.148842	0.324344
1B_402043386	1B	402043386	0.0727115	0.522464	0.639354	0.344615	0.641048	0.119111	0.254808			0.35924													0.90329							0.23945												0.30794
1B_402113039	1B	402113039	0.102992	0.50845	0.376611	0.572531	0.553999	0.174131	0.311031			0.25036													0.05268							0.22041												0.26676
1B_403186556	1B	403186556	0.517389	0.455586	0.388892	0.633218	0.838971	0.156134	0.311223			0.25036													0.05268							0.22041												0.26676
1B_403188489	1B	403188489		0.788088	0.497333	0.557247	0.666525	0.131396	0.406419			0.25036													0.05268							0.22041												0.26676
1B_405488050	1B	405488050		0.473196					0.728397
1B_406036704	1B	406036704		0.473196					0.741338
1B_406039568	1B	406039568		0.362802	0.225081	0.381751	0.601921	0.115957	0.377727
1B_406048312	1B	406048312		0.128432	0.858786	0.380406	0.423315	0.116064	0.331826
1B_406048336	1B	406048336		0.200735	0.247739	0.628257	0.347787	0.0972072	0.319048			0.25036		0.62943						0.34957					0.05268		0.50904					0.22041		0.79164						0.00062				0.26676		0.93208
1B_406545562	1B	406545562
1B_409419622	1B	409419622					0.891593
1B_409680515	1B	409680515	0.969635	0.0216682	0.231634	0.357599	0.932857	0.0934533	0.228786
1B_409799729	1B	409799729				0.0253865	0.456529
1B_410321701	1B	410321701					0.421851	0.127915
1B_410331321	1B	410331321					0.981781	0.241807
1B_411180155	1B	411180155	0.797805			0.530037	0.762704	0.101925			0.0207							0.0236						0.0599							0.449							0.939					0.0571
1B_411990571	1B	411990571	0.260888	0.207489	0.0490555	0.583867	0.818857	0.177542	0.271647		0.0207	0.25036		0.4379				0.0236		0.45617				0.0599	0.05268		0.51436				0.449	0.22041		0.97397				0.939		0.00116			0.0571	0.26676		0.81269
1B_413204590	1B	413204590				0.482935		0.756302	0.290385
1B_415037097	1B	415037097					0.792334	0.104645
1B_416777058	1B	416777058	0.549438	0.234473	0.35063	0.76805	0.701922	0.288064	0.241962		0.0207	0.36671						0.0236						0.0599	0.80741						0.449	0.19146						0.939					0.0571	0.30686
1B_418587137	1B	418587137		0.367073	0.480156	0.6873	0.99097	0.148312
1B_419261630	1B	419261630	0.110223		0.250542		0.627476	0.143665
1B_420362120	1B	420362120	0.548795	0.0216895	0.287813	0.583807	0.964115	0.105455	0.227803
1B_420418680	1B	420418680	0.41428	0.0372501	0.834951	0.550143	0.832912	0.215929	0.481245
1B_421000914	1B	421000914					0.754748
1B_421000927	1B	421000927					0.749506
1B_421097124	1B	421097124	0.416628	0.0225495	0.363615	0.503731	0.151444	0.0669611	0.178809
1B_421496743	1B	421496743
1B_421496759	1B	421496759
1B_421576839	1B	421576839					0.0934426
1B_422112711	1B	422112711					0.242569	0.0752013
1B_423020603	1B	423020603			0.203636	0.148868		0.746327	0.144617
1B_423142733	1B	423142733	0.243797				0.358162	0.112099
1B_423288054	1B	423288054	0.575247				0.189078	0.167619
1B_424538267	1B	424538267	0.812901	0.25057	0.105556	0.507648	0.279723	0.221545	0.404045					0.49843						0.36128							0.50939							0.8417						0.00021						0.92385
1B_426443901	1B	426443901	0.0335895	0.00884703	0.356442	0.486863	0.175033	0.14834	0.372819
1B_426478154	1B	426478154	0.135885	0.0221478	0.309048	0.423848	0.104233	0.116307	0.317178
1B_426538823	1B	426538823				0.175035		0.601352	0.373133
1B_426686668	1B	426686668			0.714099	0.487105	0.361854	0.169315
1B_427423110	1B	427423110
1B_427467299	1B	427467299					0.230743	0.103526
1B_427530884	1B	427530884	0.78252	0.226974	0.268724	0.688088	0.199069	0.360671	0.505628			0.18273		0.62695						0.3287					0.75458		0.62259					0.39069		0.8974						0.000504				0.36614		0.97638
1B_427543374	1B	427543374	0.258524	0.0347762	0.445279	0.487782	0.14391	0.265699	0.394288
1B_427771344	1B	427771344		0.561091					0.603668
1B_428605173	1B	428605173
1B_428813219	1B	428813219			0.0824269				0.55792
1B_429277813	1B	429277813	0.657865	0.561091					0.650011
1B_429901962	1B	429901962		0.560204	0.0170089				0.905514
1B_429924729	1B	429924729		0.636295					0.841653
1B_429981280	1B	429981280	0.268373	0.890722	0.305475	0.463622	0.545311	0.32862	0.44019			0.06204													0.91339							0.72153												0.49583
1B_430154463	1B	430154463		0.47325					0.678975
1B_430901452	1B	430901452					0.953183
1B_431456238	1B	431456238		0.533518					0.691908
1B_432331461	1B	432331461		0.563986					0.640343
1B_432803491	1B	432803491
1B_433020278	1B	433020278						0.175343
1B_434084213	1B	434084213	0.0922803	0.0171402	0.0509929	0.651508	5.55e-05	0.0151257	0.20355	0.177	0.381	0.62258	0.74163	0.36036	0.12221	0.436	0.0613	0.537	0.06852	0.10919	0.75395	0.2	0.842	0.732	0.92198	0.03982	0.42608	0.86717	0.225	0.0461	0.281	0.71344	0.20844	0.26308	0.50276	0.93	0.123	0.844	0.58448	0.31096	0.465	0.412	0.384	0.68573	0.9857	0.41163	0.05812	0.766	0.863
1B_442888330	1B	442888330					0.104059	0.64766
1B_442968510	1B	442968510	0.192344	0.24643	0.0384124	0.229157	0.121656	0.722061	0.1174	0.982	0.639	0.94034		0.47786	0.05925	0.328	0.746	0.949		0.67439	0.6172	0.544	0.966	0.185	0.38292		0.03111	0.15927	0.0281	0.187	0.628	0.77348		0.93982	0.65822	0.0661	0.000706	0.221		0.0592	0.0418	0.173	0.201	0.24328		0.92378	0.09724	0.0753	0.749
1B_443001614	1B	443001614	0.972678	0.670266		0.242907	0.773309	0.585103	0.338172
1B_446939431	1B	446939431
1B_446983071	1B	446983071					0.000785	0.0115674
1B_447174329	1B	447174329				1.05e-05	6.76e-11	0.00066694							0.01436						0.71283							0.21753							0.06981												0.0106
1B_447177757	1B	447177757
1B_448498111	1B	448498111					5.31e-11
1B_448740348	1B	448740348	0.398348		0.0518481	0.244983	0.00225091	0.775392								0.105						0.626							0.000594							0.00103					0.0304							0.0206
1B_449015168	1B	449015168
1B_449594416	1B	449594416
1B_450756393	1B	450756393					2.13e-16	0.000836744							0.34659	0.0257					0.96024	0.00207						0.04568	1.56e-06						0.02934	6.56e-05					0.0214						0.06726	0.00739
1B_451069953	1B	451069953
1B_451069955	1B	451069955
1B_452478252	1B	452478252
1B_452765224	1B	452765224	0.0423608	0.00057	0.0684562	0.171532	0.000303	0.0218127	0.0171767	0.0893	0.239	0.37949	0.09929	0.24591	0.02798	0.349	0.393	0.055	0.71408	0.36123	0.10154	0.0291	0.994	0.0807	0.23915	0.4734	0.51695	0.44708	0.253	0.168	0.0528	0.90451	0.07805	0.17784	0.32223	0.76	0.69	0.524	0.55251	0.25562	0.67	0.146	0.276	0.63337	0.12885	0.62026	0.05869	0.133	0.741
1B_453188672	1B	453188672	0.0761708	0.00242765	0.0605073	0.342551	0.000433	0.0115429	0.0144026	0.0946	0.311	0.21239	0.36224	0.45328	0.02798	0.385	0.398	0.159	0.64958	0.40141	0.10154	0.0873	0.937	0.551	0.3239	0.49606	0.41343	0.44708	0.489	0.344	0.189	0.92877	0.09496	0.20216	0.32223	0.948	0.597	0.749	0.60201	0.34354	0.394	0.0774	0.543	0.72976	0.15038	0.52302	0.05869	0.095	0.696
1B_453278609	1B	453278609	0.341704	0.00192266	0.0460663	0.251128	0.000512	0.0153213	0.0050197	0.398	0.311	0.21239	0.11389	0.45402	0.05994	0.396	0.395	0.159	0.69487	0.36871	0.10493	0.0765	0.965	0.551	0.3239	0.41649	0.44906	0.43351	0.294	0.501	0.189	0.92877	0.09302	0.20333	0.44493	0.983	0.444	0.749	0.58042	0.3726	0.408	0.0892	0.543	0.72976	0.16345	0.64259	0.17979	0.0699	0.823
1B_453479939	1B	453479939
1B_453815164	1B	453815164					0.000203	0.0325849							0.05629	0.422					0.08802	0.0242						0.39287	0.566						0.57728	0.785					0.84						0.21968	0.119
1B_454234511	1B	454234511
1B_454452887	1B	454452887					0.252664	0.0917606
1B_454887980	1B	454887980	0.223062	0.00179857	0.054509	0.382601	0.00109105	0.0145018	0.0127264	0.0139	0.263	0.31106	0.16714	0.2784	0.08665	0.321	0.401	0.115	0.38728	0.31696	0.09983	0.044	0.656	0.357	0.10744	0.31713	0.7792	0.35038	0.521	0.018	0.138	0.80906	0.09616	0.12014	0.44403	0.752	0.701	0.734	0.66566	0.55479	0.441	0.122	0.322	0.67613	0.12051	0.53343	0.08952	0.101	0.914
1B_455584751	1B	455584751
1B_455764288	1B	455764288		0.00119384	0.0610587		0.00031	0.0183363				0.15469	0.14447		0.08665	0.4			0.37471		0.09983	0.0194			0.15798	0.17789		0.35038	0.416			0.8656	0.09869		0.44403	0.751			0.65895		0.554			0.71909	0.11791		0.08952	0.117
1B_455903012	1B	455903012						0.0187112
1B_456602570	1B	456602570					0.000109	0.343243
1B_456744771	1B	456744771			0.05062	0.0900492	0.000451	0.0119291					0.25674		0.06936	0.157			0.71413		0.11252	0.0459				0.53936		0.40764	0.749				0.06139		0.30757	0.564			0.4322		0.936				0.08873		0.11798	0.0449
1B_457378212	1B	457378212			0.0523244	0.0972045	0.000927	0.0109404					0.52691		0.06936	0.139			0.6236		0.11252	0.0384				0.45075		0.40764	0.407				0.0751		0.30757	0.758			0.64786		0.727				0.15093		0.11798	0.0533
1B_457535596	1B	457535596	0.123047	0.000315	0.0661439	0.171235	0.000317	0.0095148	0.0141824	0.00693	0.41	0.24696	0.32601	0.4013	0.03651	0.17	0.306	0.0629	0.73057	0.37993	0.11502	0.0476	0.592	0.175	0.06927	0.71368	0.72436	0.39751	0.338	0.12	0.0656	0.98941	0.0578	0.05657	0.26645	0.666	0.526	0.318	0.54546	0.18364	0.962	0.0394	0.195	0.29334	0.12361	0.46347	0.10372	0.0572	0.912
1B_457537760	1B	457537760			0.0136147	8.8e-08	1.25e-07	0.875614	0.810547				0.60379	0.17763	0.02989	0.00247			0.79864	0.06383	0.31748	0.166				0.21105	0.65478	0.08471	5.13e-07				0.34614	0.08432	0.36177	9.04e-05			0.02256	0.03842	0.00299				0.59035	0.05003	0.05425	9.88e-06
1B_457754822	1B	457754822		1.4e-06	3.64e-05	2.07e-08	3.19e-13	0.0376182	0.129401			0.33557	0.1378	0.51791	0.14414	0.0552			0.92622	0.13355	0.96404	0.00177			0.09678	0.31093	0.98508	0.12228	4.45e-06			0.33342	0.59589	0.07046	0.12685	0.000367			0.06395	0.00519	0.0206			0.37113	0.45023	0.01831	0.08974	0.00839
1B_457757435	1B	457757435
1B_457866340	1B	457866340	0.0608579	0.0113268	0.0634684	0.367694	0.00275801	0.0511407	0.198628	0.314	0.322	0.25366	0.85436	0.37991	0.23397	0.523	0.204	0.436	0.21844	0.14239	0.50356	0.298	0.737	0.678	0.74444	0.9005	0.87049	0.49667	0.78	0.0441	0.237	0.60651	0.10147	0.40341	0.81253	0.999	0.176	0.746	0.50996	0.37397	0.489	0.31	0.346	0.56007	0.89195	0.3689	0.33946	0.78	0.984
1B_457876708	1B	457876708
1B_457895842	1B	457895842
1B_458325630	1B	458325630	0.0828116	0.00849819	0.0445331	0.437183	0.00229938	0.102222	0.195563	0.314	0.366	0.10815	0.25938	0.41853	0.27071	0.648	0.204	0.465	0.09986	0.14469	0.44148	0.205	0.737	0.671	0.9052	0.95627	0.84779	0.60601	0.709	0.0441	0.246	0.56676	0.04679	0.29502	0.71483	0.932	0.176	0.708	0.3643	0.27749	0.538	0.31	0.196	0.47282	0.60862	0.42886	0.20484	0.798	0.984
1B_458326203	1B	458326203	0.0780825	0.0057382	0.0571139	0.470206	0.00296026	0.0862941	0.19243	0.314	0.366	0.10815	0.25938	0.35464	0.27071	0.607	0.204	0.465	0.09986	0.14216	0.44148	0.233	0.737	0.671	0.9052	0.95627	0.85183	0.60601	0.718	0.0441	0.246	0.56676	0.04679	0.31617	0.71483	0.942	0.176	0.708	0.3643	0.43328	0.588	0.31	0.196	0.47282	0.60862	0.36239	0.20484	0.789	0.984
1B_458328035	1B	458328035		1.13e-06	1.64e-05	2.23e-07	3.63e-12	0.0220542					0.10113		0.13271	0.14			0.94951		0.83377	0.00149				0.29532		0.11112	1.41e-05				0.55344		0.11462	0.000224			0.0592		0.0282				0.43462		0.02531	0.00501
1B_458328073	1B	458328073		0.0057382	0.0483661	0.428446	0.00329825	0.0888569				0.10815	0.25938		0.27071	0.578			0.09986		0.44148	0.21			0.9052	0.95627		0.60601	0.636			0.56676	0.04679		0.71483	0.927			0.3643		0.426			0.47282	0.60862		0.20484	0.773
1B_458728562	1B	458728562			0.0390668	0.483484	0.00257253	0.102644							0.27071						0.44148							0.60601							0.71483												0.20484
1B_460449239	1B	460449239
1B_460449282	1B	460449282						0.049758
1B_460449284	1B	460449284					1.41e-12	0.0181162							0.11887						0.85445							0.10258							0.14829												0.03333
1B_461236200	1B	461236200
1B_461300897	1B	461300897					1.86e-12	0.0226373								0.18						0.00401							3.67e-05							0.000394					0.0286							0.00305
1B_461300962	1B	461300962					2.38e-12	0.0204066
1B_461804602	1B	461804602
1B_463168025	1B	463168025							0.674809
1B_463346168	1B	463346168		0.00616834	0.0459786		0.0030355	0.0825281								0.654						0.362							0.797							0.977					0.306							0.795
1B_464129196	1B	464129196					0.000177
1B_464197927	1B	464197927					2.73e-12	0.0165856
1B_464418865	1B	464418865
1B_464553690	1B	464553690		6.83e-07	9.58e-06		6.74e-13	0.00618393					0.10294		0.37507	0.131			0.72848		0.96386	0.00425				0.3256		0.16983	9.88e-06				0.53579		0.04896	0.000315			0.10001		0.0438				0.535		0.09433	0.0039
1B_464685314	1B	464685314
1B_465216218	1B	465216218					1.23e-12	0.0111529
1B_465461998	1B	465461998	0.132287	6.17e-07		6.22e-07	1.65e-12	0.0117305	0.394787	0.82	0.244	0.31981		0.60088	0.44303	0.117	0.053	0.0219		0.14489	0.7751	0.00423	0.534	0.00173	0.11564		0.36442	0.19608	1.23e-05	0.0749	0.000624	0.16902		0.04616	0.06587	0.000246	0.0903	0.015		0.02428	0.0426	0.721	0.0753	0.37337		0.01788	0.14178	0.0059	0.055
1B_465695987	1B	465695987	0.0253869	0.639551					0.780796
1B_466565784	1B	466565784
1B_466603867	1B	466603867
1B_471174512	1B	471174512	0.669898	0.49385		0.694634	0.857965	0.587238	0.716961
1B_471181523	1B	471181523	0.956204	0.530008		0.694634	0.857965	0.561139	0.669316
1B_471747245	1B	471747245				0.579469	0.765275	0.336445
1B_473825822	1B	473825822	0.8321	0.607892		0.758602	0.818561	0.524753	0.728583
1B_474121338	1B	474121338	0.264709	0.523391		0.694634	0.876597	0.43001	0.827427
1B_474448016	1B	474448016				0.741932	0.863136	0.43001
1B_480841645	1B	480841645	0.000151958	0.000113	0.318973	7.25e-06	0.00217266	0.353494	0.253383	0.755	0.177	0.42142	0.12061	0.72941	0.04989	0.0399	0.185	0.0049	0.78611	0.36772	0.75382	0.00465	0.693	0.000544	0.00486	0.7489	0.18785	0.39712	6.05e-05	0.411	0.0708	0.68801	0.97881	0.54113	0.05588	0.00898	0.0781	0.00656	0.8951	0.000136	0.00121	0.944	0.848	0.84451	0.602	0.02788	0.04974	0.0846	0.655
1B_481106966	1B	481106966					0.787144	0.107725
1B_482170683	1B	482170683
1B_482192308	1B	482192308					0.954209	0.148053	3.23e-07
1B_482617024	1B	482617024
1B_483040693	1B	483040693					0.461636	0.097253
1B_483119502	1B	483119502		0.155461	0.820187	0.313274	0.689947	0.353594	0.0914215					0.18218	0.09955					0.04619	0.04888						0.23629	0.37326						0.75739	0.14025					0.00025						0.89893	0.59688
1B_483587704	1B	483587704	0.142598	0.145493	0.7697	0.359269	0.688862	0.0848322	0.0813603
1B_483627527	1B	483627527					0.879757
1B_484200089	1B	484200089					0.944771
1B_484297514	1B	484297514		0.127265	0.72551	0.422024	0.696859	0.0848322	0.10225
1B_484926153	1B	484926153					0.41454	0.375717
1B_485804618	1B	485804618	0.0600529	0.148085	0.725092	0.452667	0.633351	0.0899219	0.115565
1B_486345727	1B	486345727		0.124055	0.818667	0.401389	0.609807	0.403814	0.0807117					0.32934	0.0962					0.31156	0.05003						0.55753	0.34595						0.92411	0.22071					0.000301						0.89893	0.61654
1B_487021712	1B	487021712	2.34e-05	0.00304598	0.102111	2.93e-06	0.00026	0.499883	2.18e-06		0.204	0.12765	0.61473	0.38401	0.04752	0.0118		0.0473	0.99675	0.04408	0.38661	0.0393		0.021	0.00087	0.83368	0.3417	0.80872	0.00361		0.116	0.73078	0.72716	0.41484	0.41225	0.0391		0.075	0.68317	0.08008	0.00752		0.911	0.33115	0.45853	0.0125	0.01166	0.00214
1B_487482804	1B	487482804			0.817532		0.434729
1B_487657094	1B	487657094			0.379607	4.1e-06	0.00209915	0.383383	0.0883964				0.10068		0.18348	0.0739			0.89237		0.60357	0.00612				0.83053		0.47555	0.000179				0.93018		0.06955	0.0172			0.8805		0.0125				0.6145		0.1618	0.174
1B_487938355	1B	487938355
1B_488037989	1B	488037989	0.0488661	0.000163	0.0739397	2.01e-05	2.09e-05	0.0748982	0.365343		0.449	0.81356	0.13916	0.85788	0.1409	0.0453		0.113	0.91817	0.05967	0.60801	0.0135		0.00162	0.00113	0.3402	0.52457	0.10363	2.48e-07		0.0315	0.26603	0.84399	0.06204	0.09588	0.00266		0.111	0.6776	0.00346	0.0114		0.5	0.93373	0.79244	0.00515	0.04674	0.0107
1B_488038239	1B	488038239
1B_488189103	1B	488189103
1B_488297831	1B	488297831					2.53e-05	0.680677
1B_488297845	1B	488297845					0.00238936	0.00940195
1B_488650178	1B	488650178		0.0453171	0.813122	0.210567	0.127893	0.174023	0.200901				0.33209		0.35199	0.0116			0.5027		0.07775	0.0851				0.64903		0.05329	0.000376				0.54135		0.46805	0.105			0.95707		0.538				0.00452		0.74997	0.0143
1B_489381266	1B	489381266						0.635848
1B_489758975	1B	489758975				0.364004	0.188606
1B_489902428	1B	489902428	0.1996	0.761148	0.376396	0.493072	0.27111	0.796717	0.523475	0.104							0.835						0.68							0.999							0.511					0.797							0.734
1B_490201959	1B	490201959					0.299753
1B_492300918	1B	492300918			0.72394	0.558818	0.471774	0.00572166
1B_492331450	1B	492331450					0.211515	0.70196
1B_492669685	1B	492669685
1B_492833541	1B	492833541
1B_493650497	1B	493650497	0.316166	0.13358	0.761594	0.759126	0.884897	0.0125569	0.0988801
1B_496025132	1B	496025132
1B_497378981	1B	497378981	0.712259	0.0416106	0.0439815	0.182314	0.0730979	0.872946	0.0286793	0.955	0.378	0.66453	0.64161	0.0973	0.32824	0.834	0.458	0.307	0.4743	0.04868	0.40691	0.886	0.672	0.0779	0.81918	0.39224	0.16176	0.46895	0.745	0.0314	0.376	0.47574	0.76855	0.46475	0.64193	0.465	0.00707	0.349	0.04056	0.00513	0.418	0.895	0.323	0.76687	0.14216	0.61991	0.68146	0.333	0.888
1B_498167279	1B	498167279
1B_498221770	1B	498221770
1B_499556038	1B	499556038			0.000201	0.0545141	9.48e-05	0.0440478					0.58013		0.77483	0.819			0.93309		0.53873	0.412				0.85432		0.54173	0.357				0.47428		0.96273	0.0603			0.18771		0.484				0.1682		0.39773	0.518
1B_499899200	1B	499899200	0.729489	0.377586	0.000584	0.0627656	0.151456	0.346613	0.159611	0.876	0.344	0.36211		0.20147		0.303	0.375	0.144		0.8113		0.792	0.734	0.104	0.69895		0.13534		0.969	0.0168	0.554	0.58637		0.33879		0.424	0.0203	0.369		0.38822	0.992	0.386	0.238	0.98264		0.73325		0.335	0.89
1B_501363694	1B	501363694			0.994856		0.370687	0.0286972
1B_501757453	1B	501757453					0.458439	0.0167578
1B_502219335	1B	502219335							0.604361
1B_502639517	1B	502639517	0.157893	0.377586	0.000775	0.103482	0.115006	0.379651	0.134018	0.827	0.344	0.36211		0.20147		0.339	0.488	0.144		0.8113		0.794	0.884	0.104	0.69895		0.13534		0.959	0.0169	0.554	0.58637		0.33879		0.357	0.0233	0.369		0.38822	0.994	0.379	0.238	0.98264		0.73325		0.279	0.856
1B_502935194	1B	502935194	0.986661	0.284082	0.000979	0.103142	0.126533	0.350174	0.140371			0.43027			0.28432	0.39					0.42987	0.828			0.40137			0.17968	0.981			0.67728			0.56105	0.557					0.807			0.69251			0.17988	0.439
1B_502969816	1B	502969816
1B_502970339	1B	502970339		0.395125			0.157309	0.265727								0.373						0.783							0.994							0.459					0.835							0.355
1B_503344807	1B	503344807			0.00318038	0.0921599	0.141748	0.299381	0.19212							0.377						0.811							0.994							0.453					0.836							0.395
1B_503672008	1B	503672008	0.601129	0.152206	0.945869	0.462243	0.376236	0.0247199	0.0620094
1B_505248736	1B	505248736
1B_505480065	1B	505480065					0.29882	0.733764
1B_505480074	1B	505480074					0.326294	0.0209715
1B_505481796	1B	505481796					0.115221	0.674206
1B_505646464	1B	505646464			0.508744		0.605159	0.0212003
1B_505864515	1B	505864515					0.88891	0.671948
1B_506007963	1B	506007963		0.209987	0.508744		0.561841	0.0208884
1B_506242395	1B	506242395		0.181843	0.508744	0.608797	0.492995	0.0206769
1B_506715118	1B	506715118					0.000184	0.142122
1B_507224878	1B	507224878						0.0178081
1B_507588391	1B	507588391					0.339636	0.0206447
1B_508149654	1B	508149654					0.171785	0.981497							0.04932	0.413					0.4285	0.702						0.33073	0.918						0.40211	0.56					0.498						0.16991	0.234
1B_508149680	1B	508149680					0.0885497	0.610541
1B_508706268	1B	508706268							0.150529
1B_509005695	1B	509005695		0.208321	0.595908	0.801421	0.686967	0.0395069	0.0710665
1B_510083822	1B	510083822
1B_510247972	1B	510247972					0.103434
1B_510758700	1B	510758700					0.11825
1B_511451310	1B	511451310	0.964316	0.271981	0.00595363	0.143657	0.352948	0.211348	0.199235	0.835	0.385	0.35467		0.19518	0.38792	0.445	0.267	0.245		0.85982	0.37625	0.514	0.912	0.0623	0.67189		0.06985	0.13545	0.99	0.0259	0.383	0.79734		0.4933	0.38173	0.392	0.00997	0.621		0.35738	0.75	0.299	0.444	0.81286		0.81594	0.27402	0.391	0.887
1B_511789038	1B	511789038
1B_511870225	1B	511870225
1B_512768473	1B	512768473	0.660575	0.194905	0.00037	0.195305	0.506937	0.551507	0.0540693	0.915	0.38	0.46118		0.33915		0.156	0.216	0.188		0.78655		0.668	0.689	0.0713	0.96353		0.07824		0.92	0.0105	0.151	0.69596		0.28628		0.287	0.0159	0.536		0.12839	0.977	0.439	0.147	0.90399		0.7493		0.348	0.719
1B_512768522	1B	512768522			0.00053	0.242263	0.490423	0.434127							0.34671	0.131					0.6131	0.68						0.12604	0.91						0.4564	0.3					0.984						0.22712	0.323
1B_513836865	1B	513836865
1B_514569050	1B	514569050		0.386682	0.0293029
1B_514569191	1B	514569191		0.792737	0.0293029				0.136838
1B_514573091	1B	514573091		0.792737	0.0293029				0.143674
1B_515362800	1B	515362800
1B_516120798	1B	516120798	0.717676	0.762419	0.281083	0.444908	0.0748301	0.627123	0.211413
1B_517350295	1B	517350295							0.716421
1B_517812751	1B	517812751						0.676873
1B_518242211	1B	518242211	0.258808	0.541602	0.221561	0.527332	0.0929852	0.523773	0.315555
1B_518421037	1B	518421037					0.0774629	0.486807
1B_518540113	1B	518540113					0.0834064	0.558969
1B_518877213	1B	518877213		0.0260282	0.00236842	0.737448	0.125971	0.379876	0.157632			0.62035	0.52303	0.10679	0.4466	0.209			0.34941	0.08486	0.70521	0.813			0.38747	0.09928	0.80389	0.07762	0.0283			0.49828	0.04386	0.06439	0.76853	0.116			0.15255	0.02156	0.285			0.92851	0.36511	0.73813	0.80555	0.32
1B_519984299	1B	519984299
1B_520525807	1B	520525807	0.373085	0.188984	0.00337761	0.778017	0.14507	0.588753	0.362883		0.297	0.78101	0.52359		0.46117	0.182		0.433	0.44129		0.70521	0.575		0.416	0.77173	0.09984		0.1633	0.0272		0.638	0.37925	0.0687		0.73125	0.102		0.118	0.1471		0.333		0.125	0.89193	0.36413		0.74925	0.27
1B_521004908	1B	521004908	0.062416	0.23187	0.00139487	0.897376	0.127073	0.742946	0.794489	0.895	0.495	0.67928	0.07883	0.3168	0.54404	0.113	0.538	0.303	0.70204	0.74577	0.60409	0.724	0.388	0.378	0.33661	0.10021	0.33749	0.34268	0.0363	0.0328	0.386	0.9651	0.03585	0.05945	0.69324	0.0767	0.291	0.143	0.05151	0.50918	0.628	0.399	0.259	0.88507	0.27775	0.50892	0.21623	0.00805	0.263
1B_521432308	1B	521432308
1B_521521315	1B	521521315
1B_521521374	1B	521521374					0.114544	0.611057
1B_521521384	1B	521521384					0.746368	0.0983659
1B_521604780	1B	521604780
1B_522836997	1B	522836997		0.617633	0.15018	0.391323	0.0592596	0.589129	0.142197
1B_523245209	1B	523245209	0.981449	0.0813566	0.121452				0.0612936
1B_523776528	1B	523776528
1B_524066092	1B	524066092					0.263058	0.0725331
1B_524095925	1B	524095925		0.0988281	0.958523	0.569564	0.551111	0.12382	0.188438
1B_524356090	1B	524356090
1B_524490112	1B	524490112							0.131548
1B_524539764	1B	524539764					0.000814
1B_525655065	1B	525655065
1B_526251320	1B	526251320	0.669506	0.186469	0.530627	0.539952	0.139583	0.132946	0.113998
1B_526271823	1B	526271823	0.265506	0.151862	0.853308	0.543806	0.18802	0.0995238	0.10559
1B_526277059	1B	526277059	0.730967	0.17789	0.745614	0.568955	0.195928	0.183009	0.0584508
1B_526431851	1B	526431851			0.0608066				0.458991
1B_526570325	1B	526570325	0.168868	0.120089	0.637799	0.5668	0.289379	0.129034	0.084553
1B_526750541	1B	526750541	0.00340454	0.0391167	0.96035	3.06e-05	8.8e-05	0.312361	0.622155	0.987	0.613	0.1394	0.14287	0.62581	0.15964	0.0191	0.305	0.105	0.97675	0.05031	0.82024	0.0431	0.994	0.0152	0.00387	0.44155	0.13637	0.63001	0.00123	0.292	0.0597	0.27228	0.89039	0.42374	0.02866	0.191	0.229	0.249	0.65448	0.02241	0.0705	0.366	0.602	0.85282	0.73638	0.25256	0.38762	0.0123	0.525
1B_527350030	1B	527350030
1B_527648008	1B	527648008			0.0608066				0.49309
1B_527880777	1B	527880777		0.382094	0.52022				0.644804
1B_529557314	1B	529557314
1B_529627555	1B	529627555	4.89e-05	0.383644	0.9519	4.95e-06	0.00013	0.688313	0.432705	0.905	0.396	0.00743	0.39309	0.99561	0.15201	0.00537	0.137	0.112	0.53035	0.16699	0.29057	0.108	0.585	0.00481	0.04547	0.83588	0.18604	0.80812	0.00446	0.32	0.0185	0.31587	0.53636	0.37343	0.63344	0.245	0.518	0.228	0.49675	0.06492	0.132	0.737	0.567	0.12848	0.81455	0.03196	0.24342	0.000311	0.176
1B_529627602	1B	529627602	0.03096	0.202917	0.900985	0.71418	0.285131	0.579947	0.172694	0.0883							0.123						0.892							0.71							0.33					0.303							0.81
1B_529854699	1B	529854699			0.213821				0.549933
1B_529996301	1B	529996301		0.406907	0.763157	6.99e-06	6.35e-05	0.858019	0.228368			0.01279	0.40676	0.9917	0.10188	0.00632			0.76996	0.13384	0.2906	0.126			0.03072	0.73487	0.19998	0.75607	0.00533			0.63313	0.6645	0.46121	0.65846	0.48			0.472	0.12964	0.0872			0.28573	0.77022	0.03989	0.28867	0.000544
1B_530026481	1B	530026481
1B_530480101	1B	530480101				6.89e-06	0.000103								0.17899						0.30886							0.46234							0.58589												0.13421
1B_530659309	1B	530659309				0.785582	0.395628
1B_531206150	1B	531206150	4.5528e-05	0.544428	0.957159	5.01e-06	0.000229	0.822295	0.345992	0.905	0.396	0.01314	0.3631	0.98652	0.12041	0.00485	0.137	0.112	0.47323	0.14091	0.30889	0.119	0.585	0.00481	0.0401	0.73487	0.02372	0.41542	0.00172	0.32	0.0185	0.30387	0.54764	0.35988	0.60984	0.385	0.518	0.228	0.37239	0.08727	0.131	0.737	0.567	0.17921	0.77294	0.00648	0.16045	8.08e-05	0.176
1B_531606837	1B	531606837
1B_531726815	1B	531726815	0.000304915	0.404717	0.826896	6.6e-06	7.48e-05	0.678704	0.55803	0.867	0.764	0.0329	0.3951	0.97005	0.28005	0.00401	0.271	0.146	0.42516	0.19281	0.3095	0.205	0.58	0.0117	0.04726	0.8792	0.02283	0.37545	0.00532	0.358	0.0304	0.39965	0.54745	0.28053	0.64209	0.658	0.527	0.456	0.41724	0.05977	0.231	0.731	0.35	0.24506	0.83266	0.00886	0.24094	3.2e-05	0.185
1B_531867384	1B	531867384	3.6531e-05	0.398095	0.80962	2.78e-06	4.65e-05	0.673529	0.52736	0.867	0.446	0.05885	0.3951	0.9916	0.33058	0.00349	0.271	0.113	0.42516	0.15478	0.22489	0.145	0.58	0.00685	0.08501	0.8792	0.02264	0.21375	0.00219	0.358	0.034	0.8364	0.54745	0.2577	0.63219	0.578	0.527	0.283	0.41724	0.05135	0.182	0.731	0.416	0.10439	0.83266	0.00483	0.2657	1.9e-05	0.185
1B_532147812	1B	532147812					0.515602
1B_532396302	1B	532396302	0.000325073	0.422591	0.650974	4.41e-06	0.000115	0.530452	0.409216	0.957	0.17	0.03094	0.18428	0.9916	0.2905	0.00624	0.0992	0.066	0.83276	0.15478	0.26466	0.0973	0.48	0.00736	0.0415	0.70271	0.02264	0.19623	0.0026	0.315	0.015	0.87658	0.70146	0.2577	0.51659	0.529	0.447	0.184	0.38919	0.05135	0.0704	0.976	0.288	0.40071	0.85079	0.00483	0.27455	0.00012	0.215
1B_532400622	1B	532400622	2.37e-05	0.370644	0.712743	3.11e-06	7.81e-05	0.59271	0.43385	0.861	0.17	0.03094	0.18428	0.9916	0.2905	0.00489	0.0894	0.066	0.83276	0.15478	0.26466	0.088	0.271	0.00736	0.0415	0.70271	0.02264	0.19623	0.00193	0.348	0.015	0.87658	0.70146	0.2577	0.51659	0.518	0.363	0.184	0.38919	0.05135	0.068	0.992	0.288	0.40071	0.85079	0.00483	0.27455	0.000122	0.0928
1B_532401662	1B	532401662	0.000779835	0.323824	0.652828	3.45e-06	6.61e-05	0.538267	0.416698	0.937	0.17	0.03094	0.18428	0.9916	0.2905	0.00611	0.0376	0.066	0.83276	0.15478	0.26466	0.0742	0.313	0.00736	0.0415	0.70271	0.02264	0.19623	0.00236	0.384	0.015	0.87658	0.70146	0.2577	0.51659	0.518	0.421	0.184	0.38919	0.05135	0.0711	0.962	0.288	0.40071	0.85079	0.00483	0.27455	0.00012	0.218
1B_532541702	1B	532541702	0.00364827	0.186155	0.832664	6.33e-05	0.000234	0.469986	0.687184	0.963	0.158	0.02224	0.01446	0.49944	0.70337	0.0136	0.088	0.0697	0.7557	0.14047	0.67492	0.0469	0.256	0.0253	0.05854	0.79857	0.02862	0.36506	0.00293	0.624	0.204	0.84215	0.46356	0.31542	0.28895	0.398	0.219	0.121	0.27053	0.00548	0.024	0.886	0.57	0.75072	0.27044	0.03684	0.9336	0.00402	0.222
1B_532711549	1B	532711549		0.654564	0.735404		9.8e-05	0.528784					0.1871		0.13791	0.0136			0.66792		0.20859	0.0956				0.65105		0.29852	0.00125				0.65497		0.44596	0.542			0.33517		0.0976				0.8175		0.30502	0.000919
1B_532882297	1B	532882297		0.623676	0.341507		0.407399	0.587947					0.30902						0.67081							0.82501							0.58833						0.25786						0.10304
1B_533096844	1B	533096844			0.285554	0.834781	0.503755	0.652731					0.30902						0.67081							0.82501							0.58833						0.25786						0.10304
1B_533109285	1B	533109285		0.216853	0.74328		0.000223	0.468909							0.97332	0.124					0.47992	0.0293						0.29044	0.00132						0.35145	0.363					0.0404						0.84188	0.0272
1B_533109302	1B	533109302		0.516051	0.69878		5.05e-05	0.642168							0.18351	0.022					0.25591	0.0661						0.26565	0.0015						0.47609	0.546					0.0984						0.27162	0.000881
1B_533193840	1B	533193840	0.00190545	0.528392	0.642249	2.88e-06	6.72e-05	0.470557	0.484378	0.598	0.17	0.03139	0.19206	0.86648	0.18351	0.0117	0.0313	0.066	0.87027	0.03564	0.25591	0.059	0.223	0.00736	0.0399	0.72188	0.29119	0.26565	0.001	0.437	0.015	0.94055	0.69388	0.20398	0.47609	0.509	0.425	0.184	0.36277	0.05748	0.0746	0.815	0.288	0.43786	0.88205	0.01121	0.27162	0.000602	0.0825
1B_533399880	1B	533399880	2.94e-05	0.427491	0.735036	3.91e-06	8.39e-05	0.473358	0.445882	0.699	0.184	0.06937	0.19294	0.85452	0.18351	0.01	0.0988	0.0767	0.89904	0.04504	0.25591	0.0784	0.713	0.00764	0.01524	0.73073	0.29315	0.26565	0.00195	0.232	0.0121	0.92325	0.68331	0.2223	0.47609	0.583	0.569	0.273	0.41094	0.06686	0.107	0.495	0.178	0.54714	0.89656	0.02032	0.27162	0.000315	0.247
1B_534667041	1B	534667041	0.00043757	0.461673	0.934952	1.83e-06	2.74e-05	0.631611	0.916204			0.07708	0.5984	0.7177	0.20429	0.0093			0.62198	0.13163	0.30361	0.0519			0.00141	0.7022	0.63246	0.23803	0.000203			0.57249	0.82564	0.26592	0.39964	0.37			0.31579	0.10574	0.178			0.65405	0.95721	0.05748	0.34156	0.00174
1B_535606302	1B	535606302
1B_535606360	1B	535606360		0.0128326	0.10373		8.45e-08	0.426319							0.38504	0.137					0.36442	0.16						0.70097	0.0372						0.27048	0.496					0.425						0.00555	0.0465
1B_535801307	1B	535801307		0.1613	0.789403	0.0412573	1.98e-05	0.270428	0.044255				0.99765			0.264			0.26498			0.968				0.48562			0.934				0.30117			0.472			0.04941		0.115				0.69073			0.0938
1B_536466077	1B	536466077		0.00775542	0.205943		6.42e-08	0.52531				0.34112	0.37148		0.38468	0.162			0.28736		0.34005	0.151			0.00415	0.7945		0.61231	0.0479			0.8802	0.67562		0.21792	0.452			0.11046		0.478			0.87794	0.42357		0.00657	0.0539
1B_536531183	1B	536531183
1B_536667329	1B	536667329		0.101655	0.703983				0.0914244
1B_537691502	1B	537691502		0.0948331	0.703983				0.0927497
1B_538179198	1B	538179198					0.00298595	0.242681
1B_538721272	1B	538721272
1B_540049992	1B	540049992						0.278775
1B_541844929	1B	541844929
1B_541878044	1B	541878044						0.0153868
1B_542057102	1B	542057102
1B_542210275	1B	542210275
1B_542641823	1B	542641823	0.498196	0.455871	0.458285	0.634649	0.00236688	0.489645	0.0584134
1B_543018672	1B	543018672	0.209582	0.026113	0.00206007	0.212195	0.0623394	0.576823	0.0120272	0.958	0.213	0.4618	0.1509	0.83394	0.000227	0.0556	0.164	0.269	0.96209	0.50357	0.76751	0.365	0.501	0.233	0.43301	0.92472	0.20476	0.8962	0.0325	0.0543	0.124	0.12815	0.9655	0.02546	0.49127	0.033	0.219	0.864	0.09753	0.12373	0.742	0.817	0.131	0.65473	0.84649	0.31757	0.0245	0.00748	0.527
1B_543089155	1B	543089155		0.932196		0.421564	0.0300898	0.187904
1B_543486068	1B	543486068	0.231376	0.0551789	0.00360473	0.364731	0.404285	0.979765	0.0269325			0.19395	0.2378	0.74676		0.0574			0.18124	0.56743		0.401			0.27843	0.4185	0.35841		0.0489			0.72168	0.1318	0.06361		0.00646			0.1326	0.48752	0.878			0.15944	0.4576	0.33219		0.000989
1B_543498025	1B	543498025	0.955315	0.000301	1.15e-05	0.43449	0.0224581	0.000913245	0.498554	0.739	0.0834	0.42983	0.62609	0.49132	0.16176	0.404	0.344	0.113	0.37443	0.20116	0.97498	0.152	0.46	0.43	0.97972	0.69616	0.53659	0.95659	0.227	0.602	0.719	0.57986	0.99847	0.1589	0.47815	0.267	0.758	0.677	0.16389	0.07827	0.188	0.192	0.779	0.62499	0.90504	0.22096	0.14642	0.964	0.284
1B_544133222	1B	544133222	0.0270459	0.0508179	0.000985	0.108625	0.479125	0.259661	0.586426	0.389	0.548	0.49155	0.74822	0.63496	0.00065	0.155	0.114	0.537	0.86024	0.58247	0.62732	0.634	0.271	0.761	0.42297	0.74548	0.38951	0.4357	0.0495	0.297	0.392	0.34269	0.9457	0.08607	0.68614	0.144	0.634	0.948	0.18406	0.17096	0.77	0.606	0.147	0.30795	0.99939	0.14802	0.0837	0.00144	0.349
1B_545163544	1B	545163544	0.892091	0.21062	0.532974	0.837146		0.207845	0.957691
1B_545302517	1B	545302517					0.271865	0.417487
1B_545318548	1B	545318548					0.050854	0.00316705
1B_545367821	1B	545367821		0.150124	0.00271428		0.235023	0.328978				0.821	0.41072		0.000401	0.113			0.81855		0.70995	0.337			0.80415	0.82737		0.56779	0.0571			0.2925	0.81225		0.81197	0.16			0.46972		0.685			0.30304	0.97942		0.05299	0.00896
1B_545426219	1B	545426219		0.0214579	0.0693083	0.982138	0.141473	0.00205928	0.525419	0.757		0.82544	0.36577	0.79172	0.00115	0.206	0.102		0.57721	0.44106	0.3894	0.523	0.0171		0.17289	0.48307	0.83745	0.78632	0.311	0.0867		0.42011	0.82591	0.47986	0.82739	0.798	0.441		0.15728	0.07865	0.0897	0.0661		0.11608	0.57547	0.84147	0.00433	0.0264	0.0853
1B_545553544	1B	545553544
1B_545644664	1B	545644664	0.00342749	0.02213	0.0581596	0.999794	0.160803	0.00226686	0.510968	0.757	0.18	0.82544	0.35872	0.79172	0.00115	0.193	0.11	0.944	0.62754	0.44106	0.3894	0.492	0.0402	0.992	0.17289	0.50167	0.83745	0.78632	0.324	0.106	0.737	0.42011	0.82519	0.47986	0.82739	0.861	0.453	0.608	0.16867	0.07865	0.0517	0.0692	0.921	0.11608	0.55558	0.84147	0.00433	0.0256	0.234
1B_545699041	1B	545699041
1B_546252472	1B	546252472	0.793999	0.000388	5.27e-05	0.80583	0.00937966	0.00557425	0.580448	0.656	0.262	0.66617	0.62919	0.46542	0.30365	0.516	0.119	0.135	0.17447	0.11185	0.68289	0.0657	0.458	0.535	0.49106	0.90028	0.49153	0.98802	0.128	0.579	0.939	0.38588	0.51053	0.17392	0.53734	0.469	0.984	0.599	0.2136	0.09311	0.212	0.259	0.822	0.29421	0.62761	0.39162	0.24799	0.728	0.266
1B_546535359	1B	546535359	0.773404	0.340729	0.112944	0.0859104	0.669591	0.112923	0.0145589	0.00614							0.388						0.555							0.317							0.343					0.323							0.384
1B_546701499	1B	546701499					0.00626997
1B_546885475	1B	546885475					0.00785355	0.00377881
1B_546895411	1B	546895411
1B_546895458	1B	546895458
1B_546973924	1B	546973924
1B_546974176	1B	546974176					0.0146886	0.00235144
1B_546974239	1B	546974239
1B_547524267	1B	547524267	0.247748	0.163889	0.0200227	0.510045	0.347243	0.897617	0.127661	0.341	0.555	0.39647				0.471	0.482	0.445				0.699	0.482	0.434	0.2996				0.461	0.363	0.171	0.86546				0.129	0.00446	0.861			0.356	0.91	0.372	0.44946				0.0383	0.564
1B_547973154	1B	547973154	0.010123	0.0126721	0.00264533	0.849026	0.0569055	0.000614781	0.796758	0.0722	0.118	0.94804	0.73349	0.95491	0.45026	0.443	0.111	0.529	0.57005	0.96799	0.5578	0.245	0.454	0.565	0.15155	0.50131	0.61938	0.38499	0.0429	0.198	0.283	0.42877	0.55843	0.38909	0.85521	0.73	0.184	0.333	0.30684	0.21052	0.95	0.0853	0.799	0.3758	0.3857	0.30599	0.34801	0.0744	0.0813
1B_548534234	1B	548534234	0.131863	0.147024	0.0178846	0.51367	0.346065	0.941173	0.120624	0.334		0.39647				0.494	0.195					0.724	0.528		0.2996				0.468	0.338		0.86546				0.105	0.00495				0.301	0.927		0.44946				0.0436	0.57
1B_548620015	1B	548620015	0.0280095	0.0212914	0.00430989	0.817804	0.06742	0.000812978	0.784621	0.056	0.116	0.78827	0.93975	0.95481	0.34238	0.343	0.131	0.512	0.44816	0.96135	0.54418	0.273	0.176	0.613	0.13325	0.50149	0.59205	0.36647	0.0643	0.159	0.406	0.3621	0.58859	0.56666	0.92913	0.984	0.173	0.339	0.52244	0.12696	0.875	0.0657	0.798	0.3931	0.44529	0.45901	0.27324	0.0875	0.11
1B_548628321	1B	548628321		0.0272548	0.00600603	0.842488	0.0712277	0.000366486	0.755879			0.83238	0.52879		0.27676	0.257			0.32596		0.47238	0.266			0.11447	0.63623		0.81807	0.0819			0.38206	0.62176		0.93317	0.877			0.35454		0.566			0.31252	0.36487		0.40138	0.156
1B_548677191	1B	548677191		0.141945				0.170158
1B_549454459	1B	549454459	0.0306255	0.246884	0.0003	0.485729	0.30811	0.31276	0.354105			0.93762	0.71436	0.18291	0.000206	0.353			0.93763	0.51522	0.53632	0.262			0.82177	0.93331	0.48553	0.6009	0.0408			0.23985	0.98368	0.05368	0.74976	0.0845			0.43696	0.04274	0.821			0.35527	0.9618	0.09481	0.06916	0.00531
1B_549994080	1B	549994080
1B_549995418	1B	549995418
1B_550022644	1B	550022644	0.0323649	0.0316571	0.00311202	0.444095	0.331734	0.876661	0.315793	0.345	0.555	0.39647				0.409	0.198	0.445				0.705	0.408	0.434	0.2996				0.415	0.387	0.171	0.86546				0.143	0.00454	0.861			0.291	0.897	0.372	0.44946				0.0339	0.41
1B_550022688	1B	550022688	1.64e-05	0.0197267	0.0100894	0.491677	0.136783	0.00986767	0.651663	0.0594	0.025	0.1361	0.63998	0.15113	0.75154	0.0616	0.12	0.296	0.17833	0.49155	0.71253	0.868	0.215	0.354	0.29328	0.70095	0.40019	0.97379	0.0384	0.603	0.554	0.8595	0.42522	0.82094	0.98109	0.576	0.0295	0.389	0.177	0.27507	0.765	0.384	0.863	0.39116	0.53881	0.54594	0.15734	0.103	0.341
1B_550214030	1B	550214030				0.891459	0.0438876	0.000204422							0.58252						0.36258							0.22669							0.83504												0.39515
1B_550288164	1B	550288164
1B_550288165	1B	550288165
1B_550395885	1B	550395885
1B_550395939	1B	550395939
1B_550482454	1B	550482454
1B_550639643	1B	550639643	0.148762	0.0876686	0.00419264	0.408867	0.335198	0.901398	0.213358		0.555	0.2391				0.405		0.445				0.708		0.434	0.41014				0.438		0.171	0.69862				0.131		0.861			0.304		0.372	0.44883				0.0383
1B_550650390	1B	550650390		0.257773	0.692629	0.652395	0.501521	0.0247323								0.706						0.177							0.128							0.534					0.216							0.9
1B_550685008	1B	550685008	0.237648	0.144717	0.00734993	0.580991	0.357715	0.862677	0.101383	0.392	0.595					0.568	0.222	0.374				0.683	0.412	0.78					0.496	0.197	0.241					0.132	0.00451	0.847			0.275	0.93	0.333					0.0729	0.433
1B_550685015	1B	550685015	0.00790842	0.0456433	0.0118386	0.530197	0.0213403	0.0120204	0.987461	0.152	0.0144	0.22526	0.66837	0.22916	0.5115	0.234	0.826	0.153	0.25872	0.46095	0.57012	0.823	0.143	0.7	0.529	0.73519	0.74444	0.78163	0.00867	0.868	0.297	0.96611	0.52478	0.71823	0.56753	0.276	0.0167	0.187	0.29414	0.30648	0.619	0.4	0.839	0.33928	0.78111	0.23978	0.69949	0.672	0.306
1B_550759522	1B	550759522	0.1125	0.260398	0.465166	0.857978	0.519212	0.05386	0.510889	0.443							0.0389						0.498							0.0111							0.293					0.191							0.0936
1B_550855514	1B	550855514						0.000315146
1B_551391337	1B	551391337
1B_551391351	1B	551391351
1B_552245414	1B	552245414
1B_552274179	1B	552274179		0.622234	0.245212		0.465683	0.133789
1B_552485715	1B	552485715
1B_553571269	1B	553571269
1B_553654317	1B	553654317					0.427112	0.186515
1B_554430787	1B	554430787
1B_554522237	1B	554522237	0.880367	0.803416	0.268845	0.279664	0.692259	0.332905	0.0729909	0.02	0.484						0.735	0.556					0.948	0.2						0.392	0.173						0.0286	0.665				0.102	0.161						0.959
1B_555055859	1B	555055859	0.771721	0.615217	0.361034	0.149679	0.769883	0.264153	0.073669	0.02							0.735						0.948							0.392							0.0286					0.102							0.959
1B_555122470	1B	555122470	0.422328	0.729547	0.355964	0.18893	0.789207	0.369406	0.0941859	0.02							0.735						0.948							0.392							0.0286					0.102							0.959
1B_555129133	1B	555129133	0.574254	0.711825	0.0400466	0.238633	0.603028	0.34332		0.02							0.735						0.948							0.392							0.0286					0.102							0.959
1B_555129198	1B	555129198	0.659336
1B_555294120	1B	555294120	0.102708	0.998077	0.0875712				0.556019
1B_555294134	1B	555294134	0.756564	0.619426	0.331017	0.142499	0.7654	0.371184	0.0720323	0.02							0.735						0.948							0.392							0.0286					0.102							0.959
1B_555765141	1B	555765141		0.577975	0.853862			0.282014
1B_556105481	1B	556105481	0.0476369	0.0420308	0.0241782	0.445527	0.0582766	0.0194032	0.290868	0.734	0.123	0.44945	0.72421	0.0384	0.26735	0.225	0.316	0.71	0.21525	0.83111	0.87515	0.392	0.0334	0.826	0.07686	0.37682	0.93574	0.57263	0.105	0.195	0.485	0.6315	0.56591	0.64702	0.25305	0.49	0.214	0.258	0.84595	0.53911	0.72	0.388	0.978	0.07959	0.68224	0.49187	0.20959	0.422	0.169
1B_556106087	1B	556106087	0.214088	0.567086	0.00919659			0.870468	0.456149
1B_556262652	1B	556262652	0.063406	0.800257	0.79376	0.501086	0.0253094	0.207109	0.332388
1B_557611006	1B	557611006
1B_557694089	1B	557694089
1B_558215458	1B	558215458	0.0879279				0.811629	0.193328
1B_558284718	1B	558284718			0.700078	0.921152	0.262786	0.191787
1B_558561647	1B	558561647		0.381336	0.968574	0.744884	0.233815	0.351343	0.382227
1B_558574004	1B	558574004
1B_558782014	1B	558782014			0.746592		0.44498
1B_558911762	1B	558911762	0.133681	0.223623	0.876443	0.868332	0.377149	0.426331	0.120227
1B_558998139	1B	558998139	0.115907	0.228301	0.989946	0.892067	0.787298	0.4135	0.104381
1B_559317874	1B	559317874
1B_560242537	1B	560242537					0.293412	0.000575369							0.00241						0.54119							0.10912							0.39649												0.01538
1B_561151667	1B	561151667	0.066074	0.650117	0.891924	0.591729		0.263449	0.628882
1B_561269883	1B	561269883	0.0006073	0.0100649	0.0527957	0.505763	0.301789	0.00116277	0.459656	0.991	0.047	0.48478	0.98013	0.47218	0.00223	0.183	0.236	0.902	0.89813	0.84026	0.69435	0.621	0.05	0.823	0.08565	0.12262	0.36906	0.09609	0.0358	0.124	0.453	0.10878	0.67727	0.57639	0.25894	0.45	0.362	0.268	0.4322	0.23323	0.26	0.26	0.849	0.06208	0.48715	0.79288	0.02263	0.0167	0.0722
1B_561313542	1B	561313542
1B_561545049	1B	561545049	0.159988	0.709274	0.110246				0.0667866
1B_561621883	1B	561621883					0.294259	0.00113728
1B_561689966	1B	561689966
1B_561695821	1B	561695821	0.00143931	0.00471384	0.0493611	0.396864	0.175622	0.000511553	0.191537	0.867	0.0213	0.68392	0.64109	0.6411	0.00213	0.205	0.142	0.482	0.95476	0.91547	0.82048	0.565	0.0438	0.609	0.24168	0.10667	0.41909	0.09606	0.0198	0.112	0.866	0.58142	0.78	0.63191	0.29104	0.271	0.471	0.407	0.53038	0.10416	0.578	0.234	0.779	0.08749	0.53113	0.97828	0.05663	0.0124	0.0565
1B_561708663	1B	561708663	0.00504272	0.00193351	0.0734557	0.392612	0.204248	0.000435772	0.301767	0.949	0.0896	0.69103	0.64109	0.61961	0.00315	0.258	0.155	0.909	0.95476	0.88216	0.84111	0.679	0.035	0.684	0.22055	0.10667	0.34853	0.0966	0.016	0.12	0.688	0.37114	0.78	0.59147	0.29081	0.282	0.497	0.297	0.53038	0.19153	0.709	0.255	0.977	0.12397	0.53113	0.90617	0.05936	0.018	0.0502
1B_561759145	1B	561759145
1B_561881569	1B	561881569		0.230668	0.106918				0.875056
1B_562303298	1B	562303298	0.0564298	0.203619	0.00263559	0.0482818	0.00306569	0.00588182	0.258943	0.00441	0.932	0.01753	0.67716	0.88272	0.49487	0.0635	0.711	0.0267	0.15885	0.84654	0.94156	0.0172	0.585	0.0418	0.02292	0.02	0.90358	0.15697	0.205	0.652	0.192	0.13924	0.16542	0.94774	0.44049	0.959	0.229	0.191	0.2701	0.04267	0.407	0.549	0.443	0.80142	0.62693	0.38266	0.16863	0.575	0.106
1B_562484682	1B	562484682	0.88808
1B_562563480	1B	562563480	0.00337445	0.00776923	0.0945839	0.380474	0.0657456	0.0123573	0.0897744	0.679	0.0599	0.8517	0.78307	0.08504	0.09527	0.324	0.223	0.927	0.77228	0.97708	0.62171	0.735	0.318	0.656	0.70817	0.46989	0.45163	0.49575	0.0314	0.334	0.668	0.65836	0.5154	0.58041	0.57377	0.318	0.0278	0.16	0.63663	0.22987	0.964	0.396	0.714	0.0414	0.23252	0.35245	0.0803	0.194	0.595
1B_563030530	1B	563030530	0.145156	0.11541	0.000747	0.122042	0.0117671	0.00667068	0.249028		0.685	0.07294	0.57472	0.90157	0.30888	0.286		0.318	0.04389	0.91606	0.95533	0.0318		0.157	0.00853	0.00703	0.76849	0.12822	0.128		0.259	0.03326	0.59017	0.85492	0.45219	0.982		0.239	0.1295	0.0292	0.38		0.514	0.56241	0.83075	0.39237	0.08243	0.794
1B_563067025	1B	563067025	0.00761602	0.853507	0.0565756	0.0110435	0.417871	0.166906	0.98819	0.041	0.742	0.12277	0.56251	0.11845	0.80824	0.0185	0.487	0.858	0.01403	0.29087	0.59225	0.419	0.358	0.0369	0.26749	0.0486	0.50763	0.04013	0.0949	0.939	0.214	0.01654	0.20511	0.58015	0.70902	0.702	0.884	0.0208	0.38459	0.05326	0.131	0.105	0.844	0.07907	0.63279	0.50281	0.62183	0.174	0.102
1B_563121178	1B	563121178		0.297789					0.856277
1B_563444512	1B	563444512	2.45e-05	0.544111	0.380552	0.00313952	0.403543	0.624958	0.788703	0.00168	0.874	0.25179	0.41309	0.3834	0.81041	0.0057	0.761	0.107	0.20442	0.92857	0.72749	0.18	0.382	0.0261	0.18058	0.04763	0.66339	0.03937	0.0692	0.477	0.22	0.04666	0.11859	0.61543	0.82634	0.494	0.705	0.0489	0.37014	0.0278	0.19	0.00813	0.463	0.28828	0.33533	0.39081	0.67674	0.122	0.162
1B_563539715	1B	563539715														0.163						0.477							0.775							0.0692					0.576							0.574
1B_563682824	1B	563682824	0.000921709	0.00549342	0.0627483	0.440449	0.0517257	0.0335249	0.111052			0.89505	0.07431	0.19795	0.27358	0.0961			0.76193	0.84632	0.69854	0.304			0.70045	0.20857	0.41928	0.77997	0.143			0.9118	0.79513	0.61143	0.91121	0.445			0.53862	0.10211	0.733			0.09568	0.41407	0.81482	0.28047	0.195
1B_563695061	1B	563695061					0.000588	0.0398678
1B_563695074	1B	563695074					0.0505127	0.0176345
1B_563847737	1B	563847737		0.00653483		0.499282						0.79578													0.44445							0.99719												0.24654
1B_564299574	1B	564299574		0.311447	0.0860027	0.00415228	0.177555	0.539798	0.809107			0.3011	0.58219	0.14174	0.8586	0.0858			0.04811	0.85014	0.49813	0.517			0.4427	0.00759	0.76039	0.18637	0.129			0.13263	0.66367	0.49218	0.66373	0.577			0.35773	0.05203	0.124			0.13692	0.47305	0.47189	0.42825	0.156
1B_564299577	1B	564299577		0.923264				0.584948	0.342022
1B_564299598	1B	564299598		0.665045	0.110813	0.000278	0.0796961	0.550133	0.714909			0.20021	0.67694	0.09933	0.23227	0.00832			0.18541	0.85182	0.50437	0.125			0.19163	0.01423	0.92591	0.03647	0.00589			0.0146	0.5814	0.2339	0.38709	0.109			0.59342	0.1302	0.224			0.63383	0.29721	0.3571	0.86712	0.0293
1B_564317425	1B	564317425
1B_564574880	1B	564574880	0.0892185		0.197561	0.0391901	0.566136									0.124						0.376							0.0629							0.0611					0.0648							0.0828
1B_564577181	1B	564577181
1B_564635814	1B	564635814		0.797805	0.94379	0.000259	0.822797	0.438543					0.26119		0.05662	0.0419			0.11764		0.59628	0.998				0.00989		0.03659	0.0267				0.14217		0.47626	0.852			0.42969		0.0661				0.40528		0.73974	0.376
1B_564650597	1B	564650597
1B_564717970	1B	564717970		0.657821	0.0766856	0.000151	0.0564646	0.644067	0.371686			0.14059	0.81282	0.18359	0.19446	0.00196			0.09632	0.70666	0.4332	0.164			0.6904	0.01476	0.78318	0.0103	0.00755			0.0082	0.59213	0.17911	0.47924	0.0246			0.506	0.089	0.391			0.40962	0.46457	0.49412	0.97015	0.0173
1B_564863951	1B	564863951
1B_564901749	1B	564901749		0.99988				0.584948	0.598928
1B_564908743	1B	564908743	0.00694338	0.803275		5.37e-05	0.0260283	0.0833029				0.39821				0.00435						0.059			0.20678				0.00346			0.00879				0.0288					0.368			0.41632				0.00651
1B_565545255	1B	565545255
1B_565566720	1B	565566720			0.0624309	0.00133724	0.13912	0.308573					0.77143		0.84194	0.0206			0.0168		0.32578	0.548				0.00894		0.05731	0.0862				0.669		0.74025	0.263			0.1724		0.196				0.52923		0.80613	0.033
1B_565569126	1B	565569126
1B_565679317	1B	565679317
1B_565680387	1B	565680387			0.0622565		0.0386347	0.139496								0.00294						0.0419							0.00377							0.0232					0.235							0.00631
1B_565756525	1B	565756525		0.924309	0.0294974		0.232104	0.131195				0.18815				0.0221						0.168			0.22563				0.0649			0.14526				0.456					0.271			0.12867				0.0215
1B_565756573	1B	565756573		0.827746	0.0349788		0.062099	0.0719208				0.37057				0.00474						0.0378			0.25441				0.00231			0.01085				0.0272					0.309			0.6114				0.00408
1B_565898108	1B	565898108					0.00909504
1B_565932317	1B	565932317					0.869969
1B_565940881	1B	565940881	0.0199298	0.997096	0.115447	0.000272	0.0879337	0.558112								0.00299						0.203							0.0322							0.0615					0.175							0.0202
1B_566011108	1B	566011108						0.426721
1B_566016812	1B	566016812	0.0353007	0.0326118	0.0857295	0.585216	0.0459156	0.00482713	0.00252257	0.531	0.0296	0.33017	0.26771	0.28587	0.28624	0.181	0.34	0.954	0.73872	0.49527	0.95057	0.788	0.0309	0.105	0.0249	0.18933	0.39282	0.33864	0.105	0.139	0.202	0.64175	0.71132	0.67961	0.3016	0.179	0.138	0.104	0.58459	0.10176	0.511	0.138	0.728	0.056	0.68818	0.62736	0.58813	0.176	0.249
1B_566149857	1B	566149857					0.00059	0.0183857							0.5681	0.00563					0.61865	0.114						0.07547	0.0119						0.28268	0.009					0.607						0.69631	0.0113
1B_566149945	1B	566149945					0.00468345	0.176133							0.59044						0.65898							0.04648							0.23961												0.66177
1B_566149954	1B	566149954					0.123393	0.00282741							0.24479						0.9596							0.18453							0.23545												0.33404
1B_566171302	1B	566171302	7.02e-13	0.171205	0.0130287	0.00822683	0.00402688	0.166356	0.298099	0.0723	0.339	0.42128	0.41328	0.10086	0.78379	0.000278	0.116	0.498	0.15666	0.11346	0.49014	0.0553	0.163	0.18	0.43366	0.04445	0.64754	0.03803	0.00262	0.516	0.798	0.0881	0.21276	0.0276	0.26643	0.0183	0.512	0.0834	0.18372	0.17292	0.145	0.0772	0.264	0.43245	0.5558	0.16583	0.73131	0.000257	0.00912
1B_566182990	1B	566182990	1.0243e-05	0.0193518	0.422784	0.47936	0.037357	0.00512557	0.000953219	0.195	0.00875	0.18833	0.18354	0.14068	0.13488	0.257	0.348	0.659	0.82641	0.77655	0.96398	0.431	0.0431	0.39	0.26668	0.15723	0.27602	0.0589	0.393	0.358	0.0975	0.73091	0.69975	0.23372	0.21102	0.577	0.0996	0.182	0.54043	0.15263	0.303	0.463	0.521	0.06727	0.45529	0.93494	0.41467	0.144	0.074
1B_566183896	1B	566183896	2.79e-05	0.000585	0.000136	0.0849184	7.92e-06	0.000274527	0.386247	0.244	0.405	0.41563	0.06108	0.7401	0.55457	0.00251	0.209	0.205	0.09508	0.32305	0.63881	0.0639	0.305	0.0456	0.05574	0.00395	0.6997	0.03356	0.0213	0.573	0.292	0.0093	0.35441	0.05097	0.11368	0.0879	0.312	0.0208	0.02625	0.60739	0.316	0.743	0.177	0.92958	0.08471	0.25689	0.66354	0.00823	0.0784
1B_567214090	1B	567214090
1B_567986068	1B	567986068	0.395073	0.0479594	0.0293243	0.910617	0.00209546	0.00371088	0.11207	0.728	0.202	0.35476	0.07623	0.03904	0.86092	0.724	0.665	0.2	0.33597	0.78245	0.91959	0.526	0.152	0.0136	0.35391	0.26147	0.25547	0.21144	0.652	0.535	0.00743	0.3101	0.73228	0.51593	0.03966	0.743	0.127	0.037	0.2588	0.20877	0.0177	0.292	0.315	0.02963	0.3926	0.70017	0.3939	0.358	0.284
1B_567986251	1B	567986251		0.0600086	0.030632	0.994201	0.00262268					0.35476	0.08703			0.803			0.3134			0.522			0.35391	0.37074			0.452			0.3101	0.74334			0.623			0.21827		0.0179			0.02963	0.34717			0.243
1B_568960977	1B	568960977	0.00809672	0.00965286	0.25802	0.401701	0.043429	0.005295	1.26e-05	0.474	0.118	0.52141	0.1995	0.21729	0.10635	0.346	0.699	0.698	0.64398	0.67306	0.62105	0.414	0.0482	0.34	0.75235	0.24977	0.20777	0.28381	0.363	0.352	0.102	0.6782	0.85495	0.36765	0.48007	0.662	0.0875	0.113	0.33766	0.12765	0.374	0.909	0.458	0.09622	0.24995	0.99031	0.72421	0.364	0.0619
1B_569053693	1B	569053693					0.0487287	0.011668
1B_569507932	1B	569507932	0.00102827	0.0123536	0.303196	0.347087	0.0301009	0.00144651	9.29e-06	0.532	0.118	0.89888	0.20475	0.26013	0.08495	0.368	0.803	0.698	0.65107	0.61706	0.64177	0.41	0.0362	0.34	0.85378	0.27239	0.18059	0.54848	0.455	0.351	0.102	0.5996	0.83603	0.40868	0.55852	0.651	0.0962	0.113	0.36133	0.12032	0.316	0.872	0.458	0.08371	0.28036	0.9008	0.61039	0.35	0.0627
1B_569563714	1B	569563714	0.220145	0.00640608	0.0844068	0.91807	0.011407	0.00328556	0.0423781	0.728	0.234	0.04682	0.28215	0.11609	0.66201	0.591	0.382	0.462	0.57629	0.4981	0.74367	0.674	0.496	0.285	0.46039	0.03097	0.33006	0.61363	0.899	0.689	0.0241	0.99666	0.63792	0.59663	0.34563	0.84	0.0801	0.0131	0.78068	0.15319	0.05	0.811	0.478	0.07196	0.28678	0.69078	0.78032	0.365	0.287
1B_569642586	1B	569642586	0.202515				0.0486487	0.0617571								0.0501						0.0412							0.0269							0.0969					0.0853							0.000665
1B_569642606	1B	569642606	0.000375952				0.0237437	0.00384976								0.467						0.56							0.649							0.688					0.178							0.396
1B_569882525	1B	569882525		0.011443			0.0272938	0.00274571								0.469						0.604							0.632							0.713					0.158							0.363
1B_569932716	1B	569932716		0.347234	0.366964		0.00161183	0.586819					0.51046		0.00132	0.00921			0.99031		0.51289	0.033				0.29543		0.38066	0.00155				0.4429		0.00793	0.0969			0.30772		0.0494				0.98528		0.00454	1.85e-05
1B_569973949	1B	569973949	0.00119995	0.0139355	0.258032	0.404443	0.0361439	0.0114337	3.9e-05	0.451	0.17	0.5576	0.09068	0.24385	0.09872	0.588	0.783	0.732	0.62428	0.67408	0.80603	0.623	0.0458	0.305	0.77421	0.14124	0.22944	0.43683	0.694	0.341	0.2	0.68075	0.89717	0.36027	0.56456	0.773	0.0973	0.0404	0.32019	0.14614	0.124	0.575	0.632	0.08687	0.26578	0.92754	0.72729	0.294	0.0685
1B_569976012	1B	569976012					8.37e-06	0.0372312								0.541						0.431							0.0754							0.415					0.00281							0.0186
1B_570456355	1B	570456355
1B_571193208	1B	571193208	0.00750943	0.12477	0.456633	0.0352876	0.00260369	0.439366	0.0875828	0.521	0.749	0.64015	0.40382	0.12071	0.00057	0.013	0.483	0.00968	0.99762	0.06686	0.52202	0.0513	0.333	0.0272	0.60796	0.30833	0.3262	0.45559	0.00378	0.874	0.0188	0.3948	0.2537	0.58005	0.00678	0.105	0.78	0.598	0.26278	0.58002	0.0555	0.325	0.311	0.53897	0.80841	0.08955	0.00559	5.34e-05	0.201
1B_571204220	1B	571204220					0.140193	0.00953722
1B_571491423	1B	571491423	0.000572899	0.000316	0.0427182	0.648418	0.040184	0.02751	0.000799423			0.56346	0.27817	0.10182	0.06567	0.678			0.78759	0.50733	0.55473	0.445			0.61981	0.20478	0.34887	0.78068	0.627			0.91591	0.6387	0.34873	0.72675	0.912			0.75884	0.27142	0.405			0.27771	0.50225	0.74473	0.73722	0.296
1B_571631957	1B	571631957					1.63e-05	0.137372
1B_571709651	1B	571709651	0.0630094													0.0205						0.0465							0.00361							0.0937					0.00853							0.000302
1B_571766256	1B	571766256
1B_572013120	1B	572013120		0.000929	0.00945279		0.0285286	0.0308236							0.06564	0.9					0.71972	0.873						0.77345	0.644						0.78177	0.825					0.184						0.74842	0.402
1B_572072882	1B	572072882
1B_572077526	1B	572077526					0.0391118	0.0348352								0.723						0.84							0.584							0.547					0.366							0.495
1B_572077620	1B	572077620					0.000819
1B_572141393	1B	572141393	0.563315	0.224368				0.519677	0.218788
1B_572141412	1B	572141412	0.0167505	0.000788	0.0127308	0.651207	0.0573848	0.0281111	0.00219846			0.42601	0.58621		0.06564	0.806			0.72857		0.71972	0.837			0.90713	0.40971		0.77345	0.648			0.86649	0.6448		0.78177	0.79			0.86888		0.266			0.32859	0.86033		0.74842	0.48
1B_572148485	1B	572148485	0.00286733	0.000963	0.0165576	0.620524	0.0378732	0.031215	0.00479961	0.0977	0.3	0.30656	0.64621	0.03525	0.06567	0.804	0.918	0.625	0.75671	0.77615	0.55473	0.824	0.24	0.526	0.65166	0.53357	0.54186	0.78068	0.504	0.57	0.333	0.89421	0.54435	0.47302	0.72675	0.847	0.179	0.17	0.64627	0.22921	0.218	0.691	0.374	0.37534	0.81794	0.77883	0.73722	0.398	0.063
1B_572257667	1B	572257667	0.336747	0.132331	0.475383	0.458637	0.001815	0.900215	0.0968854			0.78103	0.37188	0.51004	0.00483	0.117			0.2826	0.37554	0.27048	0.26			0.76275	0.01626	0.44872	0.80823	0.0785			0.24363	0.41463	0.77959	0.2517	0.133			0.05226	0.22835	0.286			0.76388	0.12805	0.41207	0.16457	0.0801
1B_572257704	1B	572257704		0.835857	0.248028	0.0644251	0.0935388	0.0936882	0.272321			0.92752				0.197						0.0466			0.86958				0.0588			0.00513				0.21					0.0965			0.39041				0.00882
1B_573008237	1B	573008237	0.355973	0.317869	0.305493	0.257178	0.00873559	0.854497	0.0288173	0.997		0.82232	0.28213	0.58191	0.00503	0.0675	0.454		0.28703	0.34061	0.26245	0.487	0.0229		0.34357	0.02089	0.42207	0.94726	0.081	0.335		0.6243	0.39536	0.7491	0.29468	0.254	0.241		0.0459	0.2337	0.405	0.922		0.7757	0.08373	0.39683	0.04586	0.0209	0.742
1B_573008427	1B	573008427							0.595522
1B_573040784	1B	573040784	0.455471	0.196578	0.251339	0.203641	0.00144203	0.848573	0.0488336	0.489		0.41133	0.72288	0.51678	0.00302	0.121	0.482		0.45702	0.10849	0.30576	0.428	0.0534		0.20171	0.01229	0.74875	0.99868	0.0269	0.565		0.73462	0.69722	0.77581	0.10683	0.394	0.126		0.0851	0.17865	0.201	0.811		0.56788	0.19755	0.72468	0.01663	0.0171	0.451
1B_573323546	1B	573323546	0.00689347	0.778102	0.559992	0.0178572	0.0033641	0.588393	0.346194	0.193		0.38366	0.40317	0.09733	0.00122	0.166	0.336		0.76024	0.18772	0.75792	0.181	0.133		0.13428	0.03934	0.4927	0.94679	0.0087	0.468		0.96211	0.25212	0.75248	0.04641	0.158	0.116		0.06553	0.22516	0.136	0.0848		0.67045	0.21331	0.51586	0.00653	0.00698	0.206
1B_573358427	1B	573358427						0.188832
1B_573394946	1B	573394946
1B_574845361	1B	574845361
1B_575129210	1B	575129210		0.144682	0.0192513	0.00546149	0.000433	0.0802492	0.223491				0.41473		0.13518	0.000398			0.04972		0.28438	0.0147				0.01524		0.0803	0.00268				0.39118		0.03554	0.0113			0.18214		0.0842				0.92264		0.38125	0.00931
1B_575129239	1B	575129239		0.692703	0.0365672	0.296946	0.0190524	0.191252	0.0488759
1B_575441583	1B	575441583			0.0230531	0.00659069	0.000458	0.0860643	0.208312				0.44863	0.23875	0.13518	0.000327			0.04842	0.34903	0.28438	0.0145				0.01579	0.66442	0.0803	0.00345				0.2695	0.01911	0.03554	0.0138			0.18087	0.06237	0.0843				0.90904	0.87693	0.38125	0.00871
1B_575441593	1B	575441593			0.729097	0.0208861			0.847092
1B_575446013	1B	575446013		0.58036	0.0365672	0.363047	0.0205069	0.156544	0.0474533
1B_575676177	1B	575676177					0.000645	0.0566429							0.19635						0.28712							0.09873							0.03725												0.53175
1B_575712674	1B	575712674	2.03e-05	0.218017	0.0269829	0.00546566	0.000459	0.094883	0.2356	0.964	0.602	0.19115	0.41473	0.22115	0.13518	0.000308	0.593	0.517	0.04972	0.28819	0.28438	0.0138	0.0469	0.18	0.06927	0.01524	0.56972	0.0803	0.00297	0.459	0.477	0.00167	0.39118	0.02351	0.03554	0.0122	0.306	0.309	0.18214	0.08518	0.077	0.981	0.338	0.39343	0.92264	0.68298	0.38125	0.00671	0.0181
1B_575833846	1B	575833846
1B_576127886	1B	576127886
1B_576132099	1B	576132099							0.00230059
1B_576550578	1B	576550578					0.0513709
1B_577037097	1B	577037097			0.0400797	0.0043276	0.00135498	0.0619993					0.93739	0.12564	0.13389	0.000337			0.06093	0.26927	0.27303	0.0181				0.00523	0.72628	0.10224	0.00855				0.51082	0.01559	0.04607	0.0261			0.3144	0.01817	0.0291				0.47726	0.60316	0.27656	0.00613
1B_577207028	1B	577207028					0.187638
1B_577207143	1B	577207143					0.015785
1B_577207182	1B	577207182					0.0148225
1B_577430565	1B	577430565
1B_577451579	1B	577451579					0.00212486	0.0733899
1B_577834832	1B	577834832					0.00170915	0.063046
1B_578998988	1B	578998988							0.199651
1B_579785675	1B	579785675	0.029212	0.144064	0.493201	0.0833655	0.00296137	0.540282	0.735363	0.392			0.84918	0.88842	0.00298	0.107	0.708		0.84433	0.21435	0.24295	0.967	0.16			0.05591	0.54658	0.98357	0.0563	0.993			0.38294	0.53723	0.09827	0.477	0.74		0.57237	0.2417	0.289	0.714			0.4015	0.38257	0.03788	0.12	0.31
1B_581054022	1B	581054022
1B_582822517	1B	582822517
1B_582866467	1B	582866467					0.00283235	0.0714308								0.000182						0.102							0.384							0.184					0.163							0.0193
1B_582905056	1B	582905056	0.00147306	0.0703339	0.0078559	0.00312426	0.00249675	0.0490259	0.217457	0.757	0.61	0.02171	0.907	0.01228	0.05148	5.3e-05	0.27	0.664	0.03979	0.77707	0.19313	0.0874	0.318	0.213	0.08037	0.000164	0.80052	0.36817	0.392	0.407	0.328	0.00623	0.41407	0.00464	0.23735	0.141	0.525	0.511	0.40556	0.05378	0.176	0.385	0.474	0.85778	0.74786	0.9384	0.34674	0.0154	0.0978
1B_583759748	1B	583759748	0.031115	0.147609	0.011535	0.0045179	0.00321546	0.168208	0.810296	0.764	0.819	0.00896	0.77447	0.06658	0.2037	0.000571	0.351	0.71	0.04513	0.889	0.21619	0.0728	0.427	0.416	0.39663	0.000236	0.61561	0.28018	0.334	0.312	0.158	0.037	0.30623	0.00624	0.1046	0.155	0.756	0.689	0.40961	0.02879	0.149	0.254	0.599	0.66354	0.84016	0.89722	0.4502	0.0184	0.145
1B_583856218	1B	583856218		0.16162	0.944294	0.191957		0.110135	0.459793
1B_584160681	1B	584160681	0.00450491	0.200646	0.854651	0.132377			0.4105
1B_584320561	1B	584320561	0.255071	0.355922	0.464297	0.186255	0.00668663	0.693729	0.819833	0.305			0.6611	0.95629	0.00372	0.0712	0.451		0.78152	0.16543	0.34897	0.879	0.246			0.07228	0.50969	0.8831	0.11	0.924			0.32936	0.68485	0.11439	0.432	0.596		0.48347	0.16445	0.365	0.448			0.31516	0.2452	0.01286	0.0495	0.472
1B_585076045	1B	585076045	0.0412817	2.12e-07	2.41e-07	0.011607	3.67e-06	0.000869256	0.1568	0.679	0.433	0.01555	0.52728	0.44828	0.87073	0.00033	0.353	0.306	0.0082	0.33701	0.90173	0.019	0.745	0.21	0.08624	9.27e-05	0.7421	0.41305	0.0543	0.248	0.153	0.00725	0.71767	0.01508	0.01995	0.0637	0.254	0.554	0.27066	0.00803	0.417	0.848	0.122	0.66895	0.90222	0.4756	0.17755	0.0148	0.644
1B_585322218	1B	585322218					0.000699
1B_585326031	1B	585326031		0.00251935	0.000548	0.000799	0.000557	0.022873	0.0210913			0.01252	0.83502		0.06756	1.41e-05			0.04118		0.26165	0.0902			0.23497	0.00129		0.21768	0.295			0.0139	0.20185		0.00881	0.0744			0.41415		0.104			0.57161	0.34867		0.20418	0.0044
1B_585326368	1B	585326368			0.000568	0.000773	0.000633	0.0355967					0.6179		0.06082	1.95e-05			0.05573		0.23009	0.101				0.00467		0.2163	0.258				0.1838		0.00701	0.0793			0.41274		0.139				0.32155		0.20183	0.00558
1B_585535569	1B	585535569		4.37e-05	1.01e-06		0.000118	0.00535611	0.110093			0.00544	0.7507		0.33259	0.00037			0.03955		0.42158	0.165			0.36397	0.00694		0.21674	0.0594			0.01472	0.9177		0.03086	0.0372			0.41086		0.777			0.17882	0.69397		0.60497	0.0414
1B_585548403	1B	585548403	0.0156667	8.88e-06	1.22e-06	0.00904482	0.00668574	8.73e-05	0.142588	0.762	0.551	0.35471	0.28656	0.51082	0.11143	0.0218	0.716	0.615	0.0326	0.31596	0.37494	0.0914	0.206	0.553	0.24262	0.06311	0.81406	0.25818	0.836	0.111	0.116	0.00188	0.8867	0.07505	0.41713	0.316	0.364	0.573	0.28029	0.00616	0.885	0.559	0.429	0.95133	0.36807	0.67492	0.34498	0.165	0.303
1B_585817377	1B	585817377			1.55e-06		0.00733378	9.24e-05								0.0194						0.0868							0.768							0.318					0.867							0.16
1B_585888040	1B	585888040
1B_587024581	1B	587024581	0.301626	0.00235272	0.0574905	0.419789	0.107029	0.0230989	3.46e-24	0.76	0.602	0.77229	0.08817		0.09011	0.431	0.954	0.443	0.18747		0.34065	0.93	0.0498	0.188	0.1633	0.09743		0.9264	0.893	0.0192	0.00156	0.8445	0.16648		0.79767	0.135	0.0648	0.604	0.84609		0.13	0.11	0.136	0.76142	0.49079		0.04115	0.749	0.00605
1B_587138373	1B	587138373	0.593216	0.000558	0.00403548	0.0189891	0.0576539	0.0103146	0.5198	0.941	0.701	0.52471	0.78706	0.89316	0.03338	0.808	0.457	0.585	0.09704	0.5136	0.57218	0.331	0.442	0.0858	0.08819	0.3506	0.20965	0.39485	0.9	0.0538	0.0291	0.01279	0.71336	0.19063	0.78974	0.127	0.654	0.257	0.48783	0.02142	0.358	0.634	0.774	0.86966	0.28784	0.7612	0.0769	0.198	0.0671
1B_587276316	1B	587276316	0.00687439	0.000828	0.00314718	0.0325017	0.0462941	0.0107066	0.48959	0.941	0.701	0.52471	0.78706	0.8879	0.03338	0.893	0.457	0.585	0.09704	0.67945	0.57218	0.321	0.442	0.0858	0.08819	0.3506	0.22029	0.39485	0.875	0.0538	0.0291	0.01279	0.71336	0.17015	0.78974	0.137	0.654	0.257	0.48783	0.01836	0.355	0.634	0.774	0.86966	0.28784	0.81402	0.0769	0.331	0.0671
1B_587501379	1B	587501379	0.251469	0.00205558	0.0748895	0.417042	0.100625	0.0584054	0.996131	0.813	0.929	0.51753	0.08817	0.01683	0.06326	0.472	0.932	0.696	0.18747	0.24564	0.34968	0.881	0.0734	0.304	0.15308	0.09743	0.25495	0.89497	0.909	0.012	0.00145	0.62365	0.16648	0.08702	0.79361	0.0662	0.0411	0.459	0.84609	0.07952	0.0873	0.046	0.466	0.87728	0.49079	0.7566	0.03932	0.82	0.00819
1B_587524762	1B	587524762	0.00259688	0.000637	0.00421182	0.0223159	0.0357464	0.00817415	0.470202	0.956	0.701	0.36035	0.78706	0.8879	0.03338	0.893	0.457	0.585	0.09704	0.67945	0.57218	0.326	0.432	0.0858	0.09768	0.3506	0.22029	0.39485	0.868	0.0555	0.0291	0.0131	0.71336	0.17015	0.78974	0.159	0.666	0.257	0.48783	0.01836	0.364	0.657	0.774	0.87016	0.28784	0.81402	0.0769	0.243	0.0611
1B_587977450	1B	587977450	0.0309719	0.000606	0.00327137	0.0216997	0.0411574	0.00614206	0.407781			0.36035	0.78706		0.03338	0.862			0.09704		0.57218	0.332			0.09768	0.3506		0.39485	0.852			0.0131	0.71336		0.78974	0.138			0.48783		0.329			0.87016	0.28784		0.0769	0.306
1B_588149808	1B	588149808		0.000722			0.0418788									0.908						0.312							0.845							0.127					0.326							0.278
1B_588213931	1B	588213931
1B_588225411	1B	588225411	0.671993	0.0309882	0.578533	0.168692	0.756807	0.747806	0.719689			0.24843	0.12975			0.216			0.59189			0.666			0.01718	0.14745			0.587			0.6435	0.2596			0.708			0.5078		0.622			0.63132	0.02278			0.0074
1B_588259480	1B	588259480
1B_588337413	1B	588337413
1B_588479737	1B	588479737		0.637303	0.322612	0.433546	0.3879	0.0309125				0.58176	0.74429		0.31625	0.374			0.51033		0.24121	0.989			0.43448	0.83833		0.5095	0.219			0.16736	0.36245		0.61308	0.283			0.84552		0.103			0.93559	0.34318		0.78188	0.87
1B_588497824	1B	588497824							2.15e-80
1B_588516027	1B	588516027	2.72e-06	0.410141	0.019969	0.0235667	0.0597206	0.00684501	0.514159	0.352	0.926	0.38281	0.70969	0.01361	0.65468	0.00784	0.913	0.933	0.09307	0.53146	0.17926	0.227	0.753	0.0628	0.61068	0.31937	0.33438	0.68252	0.275	0.686	0.194	0.08678	0.33753	0.02486	0.76198	0.228	0.767	0.569	0.35567	0.85991	0.36	0.143	0.379	0.91811	0.13882	0.28883	0.62487	0.249	0.511
1B_588518404	1B	588518404
1B_588638918	1B	588638918						0.0940217
1B_589703762	1B	589703762	0.303702	0.101647				0.187348	0.911745
1B_589703769	1B	589703769	0.160947	0.0607825	0.000426	0.052961	2.6e-05	0.0016507	0.300653	0.315	0.854	0.04231	0.52541	0.00912	0.0191	0.000293	0.686	0.751	0.43145	0.29167	0.46394	0.262	0.152	0.405	0.28765	0.0458	0.0657	0.71568	0.194	0.0914	0.148	0.33535	0.25758	0.00085	0.03088	0.0348	0.799	0.86	0.53283	0.28177	0.0664	0.52	0.756	0.56242	0.2044	0.695	0.05714	0.00136	0.0335
1B_589703802	1B	589703802	0.000518834							0.194	0.746						0.794	0.92					0.3	0.334						0.0223	0.281						0.829	0.937				0.798	0.511						0.0847
1B_589890315	1B	589890315	0.0023774	0.000758	0.000863	0.00153343	2.01e-05	0.0024252	0.151125	0.345	0.851	0.03553	0.88245	0.02599	0.12101	0.00122	0.51	0.715	0.13762	0.7916	0.33848	0.193	0.141	0.338	0.32231	0.00851	0.11064	0.31485	0.0724	0.0448	0.182	0.11836	0.5281	0.00536	0.03535	0.0527	0.86	0.537	0.26919	0.02106	0.034	0.707	0.552	0.4185	0.32066	0.82224	0.14963	0.00646	0.108
1B_589893441	1B	589893441
1B_590940759	1B	590940759
[truncated: 23,806 more rows]
[truncated: 53 more columns]

## Sheet: Table S4
Supplementary Table 4: Markers significantly associated with grain yield in more than one dataset after Bonferroni correction for multiple testing. An α level of 0.01 was used for the seven large Stage 1 datasets and a relaxed α level of 0.20 was used for all the other datasets. The physical position of the marker in the reference sequence of bread wheat (RefSeq v.1.0), the genetic position of th…
Dataset	Marker	Chromosome	Chromosome arm	Physical position (bps in the RefSeq v1.0)	Genetic position (cM in the POPSEQ map)	Marker p-value	Number of datasets the marker is significant in	Linkage disequilibrium block	Allelic variants	Favorable allele
Stage 1 irrigated-bed planting 1415	1A_275765978	1A	1AL	275765978	78.56	1.5e-11	2	Yld.cim-1AL.1	A/G	A
Stage 1 irrigated-bed planting 1516	1A_275765978	1A	1AL	275765978	78.56	1.51e-08	2	Yld.cim-1AL.1	A/G	A
Stage 1 irrigated-bed planting 1415	1A_299069981	1A	1AL	299069981	78.56	1.05e-10	3	Yld.cim-1AL.2	C/T	C
Stage 1 irrigated-bed planting 1516	1A_299069981	1A	1AL	299069981	78.56	1.33e-08	3	Yld.cim-1AL.2	C/T	C
Stage 2 moderate-drought 1516	1A_299069981	1A	1AL	299069981	78.56	0.000944	3	Yld.cim-1AL.2	C/T	C
Stage 1 irrigated-bed planting 1415	1A_303250586	1A	1AL	303250586	78.56	6.31e-11	3	Yld.cim-1AL.3	G/A	G
Stage 1 irrigated-bed planting 1516	1A_303250586	1A	1AL	303250586	78.56	3.76e-08	3	Yld.cim-1AL.3	G/A	G
Stage 2 moderate-drought 1516	1A_303250586	1A	1AL	303250586	78.56	0.000944	3	Yld.cim-1AL.3	G/A	G
Stage 1 irrigated-bed planting 1415	1A_303250589	1A	1AL	303250589	78.56	1.3e-10	3	Yld.cim-1AL.3	C/G	C
Stage 1 irrigated-bed planting 1516	1A_303250589	1A	1AL	303250589	78.56	1.67e-09	3	Yld.cim-1AL.3	C/G	C
Stage 2 moderate-drought 1516	1A_303250589	1A	1AL	303250589	78.56	0.000944	3	Yld.cim-1AL.3	C/G	C
Stage 1 irrigated-bed planting 1415	1A_306114797	1A	1AL	306114797	78.56	3.95e-10	4	Yld.cim-1AL.3	C/T	C
Stage 1 irrigated-bed planting 1516	1A_306114797	1A	1AL	306114797	78.56	1.45e-08	4	Yld.cim-1AL.3	C/T	C
Stage 1 irrigated-bed planting combined	1A_306114797	1A	1AL	306114797	78.56	5.14e-15	4	Yld.cim-1AL.3	C/T	C
Stage 2 moderate-drought 1516	1A_306114797	1A	1AL	306114797	78.56	0.000944	4	Yld.cim-1AL.3	C/T	C
Stage 1 irrigated-bed planting 1415	1A_310489840	1A	1AL	310489840	78.56	3.95e-11	3	Yld.cim-1AL.3	C/T	C
Stage 1 irrigated-bed planting 1516	1A_310489840	1A	1AL	310489840	78.56	2.92e-09	3	Yld.cim-1AL.3	C/T	C
Stage 2 moderate-drought 1516	1A_310489840	1A	1AL	310489840	78.56	0.000789	3	Yld.cim-1AL.3	C/T	C
Stage 1 irrigated-bed planting 1415	1A_320331200	1A	1AL	320331200	78.56	4.86e-13	2	Yld.cim-1AL.4	A/C	A
Stage 1 irrigated-bed planting 1516	1A_320331200	1A	1AL	320331200	78.56	2.54e-09	2	Yld.cim-1AL.4	A/C	A
Stage 1 irrigated-bed planting 1415	1A_462390958	1A	1AL	462390958	80.36	4.94e-13	2	Yld.cim-1AL.5	T/C	T
Stage 1 irrigated-bed planting 1516	1A_462390958	1A	1AL	462390958	80.36	2.64e-08	2	Yld.cim-1AL.5	T/C	T
Stage 1 irrigated-bed planting 1415	1A_462617163	1A	1AL	462617163	80.36	5.15e-14	2	Yld.cim-1AL.6	T/C	T
Stage 1 irrigated-bed planting 1516	1A_462617163	1A	1AL	462617163	80.36	1.59e-07	2	Yld.cim-1AL.6	T/C	T
Stage 1 irrigated-bed planting 1314	1A_463407231	1A	1AL	463407231	80.36	2.18114e-05	3	Yld.cim-1AL.7	T/C	T
Stage 1 irrigated-bed planting 1415	1A_463407231	1A	1AL	463407231	80.36	3.53e-14	3	Yld.cim-1AL.7	T/C	T
Stage 1 irrigated-bed planting 1516	1A_463407231	1A	1AL	463407231	80.36	1.22e-08	3	Yld.cim-1AL.7	T/C	T
Stage 1 irrigated-bed planting 1314	1A_463494639	1A	1AL	463494639	80.36	1.01606e-05	3	Yld.cim-1AL.7	A/G	A
Stage 1 irrigated-bed planting 1415	1A_463494639	1A	1AL	463494639	80.36	8.12e-15	3	Yld.cim-1AL.7	A/G	A
Stage 1 irrigated-bed planting 1516	1A_463494639	1A	1AL	463494639	80.36	8.71e-09	3	Yld.cim-1AL.7	A/G	A
Stage 1 irrigated-bed planting 1415	1A_474437846	1A	1AL	474437846	83.04	3.04e-15	2	Yld.cim-1AL.8	G/A	G
Stage 1 irrigated-bed planting 1516	1A_474437846	1A	1AL	474437846	83.04	3.55e-08	2	Yld.cim-1AL.8	G/A	G
Bhairahwa	1A_474702408	1A	1AL	474702408	83.04	0.000639	3	Yld.cim-1AL.9	A/G	A
Stage 1 irrigated-bed planting 1415	1A_474702408	1A	1AL	474702408	83.04	1.46e-13	3	Yld.cim-1AL.9	A/G	A
Stage 1 irrigated-bed planting 1516	1A_474702408	1A	1AL	474702408	83.04	2.57e-09	3	Yld.cim-1AL.9	A/G	A
Stage 1 irrigated-bed planting 1415	1A_475408896	1A	1AL	475408896	83.04	3.64e-14	2	Yld.cim-1AL.8	A/G	A
Stage 1 irrigated-bed planting 1516	1A_475408896	1A	1AL	475408896	83.04	1.55e-11	2	Yld.cim-1AL.8	A/G	A
Stage 1 irrigated-bed planting 1415	1A_475409340	1A	1AL	475409340	83.04	1.18e-13	3	Yld.cim-1AL.9	C/T	C
Stage 1 irrigated-bed planting 1516	1A_475409340	1A	1AL	475409340	83.04	4.95e-09	3	Yld.cim-1AL.9	C/T	C
Stage 2 moderate-drought 1314	1A_475409340	1A	1AL	475409340	83.04	0.000226	3	Yld.cim-1AL.9	C/T	C
Stage 1 irrigated-bed planting 1415	1A_478567414	1A	1AL	478567414	83.04	2.63e-13	2	Yld.cim-1AL.10	G/A	G
Stage 1 irrigated-bed planting 1516	1A_478567414	1A	1AL	478567414	83.04	1.99e-07	2	Yld.cim-1AL.10	G/A	G
Pantnagar	1A_480603719	1A	1AL	480603719	83.04	2.26e-05	4	Yld.cim-1AL.10	T/C	T
Sakrand	1A_480603719	1A	1AL	480603719	83.04	0.000278	4	Yld.cim-1AL.10	T/C	T
Stage 1 irrigated-bed planting 1415	1A_480603719	1A	1AL	480603719	83.04	1.51e-13	4	Yld.cim-1AL.10	T/C	T
Stage 1 irrigated-bed planting 1516	1A_480603719	1A	1AL	480603719	83.04	4.96e-07	4	Yld.cim-1AL.10	T/C	T
Ludhiana 1617	1A_493823499	1A	1AL	493823499	85.74	7.76e-05	5	Yld.cim-1AL.11	T/C	T
Ludhiana combined	1A_493823499	1A	1AL	493823499	85.74	1.68e-10	5	Yld.cim-1AL.11	T/C	T
Pusa 1617	1A_493823499	1A	1AL	493823499	85.74	3.07e-07	5	Yld.cim-1AL.11	T/C	T
Pusa 1718	1A_493823499	1A	1AL	493823499	85.74	0.00079	5	Yld.cim-1AL.11	T/C	T
Pusa combined	1A_493823499	1A	1AL	493823499	85.74	2.39e-07	5	Yld.cim-1AL.11	T/C	T
Ludhiana 1516	1A_494392059	1A	1AL	494392059	85.74	0.00016	7	Yld.cim-1AL.11	C/G	C
Ludhiana 1617	1A_494392059	1A	1AL	494392059	85.74	9.85e-06	7	Yld.cim-1AL.11	C/G	C
Ludhiana 1718	1A_494392059	1A	1AL	494392059	85.74	0.000644	7	Yld.cim-1AL.11	C/G	C
Ludhiana combined	1A_494392059	1A	1AL	494392059	85.74	4.59e-11	7	Yld.cim-1AL.11	C/G	C
Pusa 1617	1A_494392059	1A	1AL	494392059	85.74	1.03e-07	7	Yld.cim-1AL.11	C/G	C
Pusa 1718	1A_494392059	1A	1AL	494392059	85.74	0.000377	7	Yld.cim-1AL.11	C/G	C
Pusa combined	1A_494392059	1A	1AL	494392059	85.74	6.38e-08	7	Yld.cim-1AL.11	C/G	C
Ludhiana 1516	1A_494393037	1A	1AL	494393037	85.74	0.000465	7	Yld.cim-1AL.11	A/G	A
Ludhiana 1617	1A_494393037	1A	1AL	494393037	85.74	8.46e-05	7	Yld.cim-1AL.11	A/G	A
Ludhiana combined	1A_494393037	1A	1AL	494393037	85.74	3.03e-10	7	Yld.cim-1AL.11	A/G	A
Pusa 1617	1A_494393037	1A	1AL	494393037	85.74	1e-07	7	Yld.cim-1AL.11	A/G	A
Pusa 1718	1A_494393037	1A	1AL	494393037	85.74	0.000431	7	Yld.cim-1AL.11	A/G	A
Pusa combined	1A_494393037	1A	1AL	494393037	85.74	3.01e-07	7	Yld.cim-1AL.11	A/G	A
Stage 1 irrigated-bed planting combined	1A_494393037	1A	1AL	494393037	85.74	0.000765486	7	Yld.cim-1AL.11	A/G	A
Ludhiana 1516	1A_495192503	1A	1AL	495192503	85.74	0.000109	7	Yld.cim-1AL.11	A/G	A
Ludhiana 1617	1A_495192503	1A	1AL	495192503	85.74	0.000266	7	Yld.cim-1AL.11	A/G	A
Ludhiana combined	1A_495192503	1A	1AL	495192503	85.74	4.55e-09	7	Yld.cim-1AL.11	A/G	A
Pusa 1617	1A_495192503	1A	1AL	495192503	85.74	2.71e-06	7	Yld.cim-1AL.11	A/G	A
Pusa 1718	1A_495192503	1A	1AL	495192503	85.74	0.000125	7	Yld.cim-1AL.11	A/G	A
Pusa combined	1A_495192503	1A	1AL	495192503	85.74	1.02e-06	7	Yld.cim-1AL.11	A/G	A
Stage 1 irrigated-bed planting combined	1A_495192503	1A	1AL	495192503	85.74	3.27e-05	7	Yld.cim-1AL.11	A/G	A
Ludhiana 1516	1A_495283626	1A	1AL	495283626	85.74	0.000425	6	Yld.cim-1AL.11	T/C	T
Ludhiana 1617	1A_495283626	1A	1AL	495283626	85.74	3.03e-05	6	Yld.cim-1AL.11	T/C	T
Ludhiana combined	1A_495283626	1A	1AL	495283626	85.74	8.64e-09	6	Yld.cim-1AL.11	T/C	T
Pusa 1617	1A_495283626	1A	1AL	495283626	85.74	3.93e-07	6	Yld.cim-1AL.11	T/C	T
Pusa combined	1A_495283626	1A	1AL	495283626	85.74	6.53e-06	6	Yld.cim-1AL.11	T/C	T
Stage 1 irrigated-bed planting combined	1A_495283626	1A	1AL	495283626	85.74	0.000117466	6	Yld.cim-1AL.11	T/C	T
Darul Aman	1B_17892184	1B	1BS	17892184	37.42	6.82e-05	5	Yld.cim-1BS.1	T/C	T
Diyarbakir	1B_17892184	1B	1BS	17892184	37.42	3.68e-05	5	Yld.cim-1BS.1	T/C	T
Karnal	1B_17892184	1B	1BS	17892184	37.42	0.000684	5	Yld.cim-1BS.1	T/C	T
Pantnagar	1B_17892184	1B	1BS	17892184	37.42	5.21e-06	5	Yld.cim-1BS.1	T/C	T
Sakrand	1B_17892184	1B	1BS	17892184	37.42	7.3e-05	5	Yld.cim-1BS.1	T/C	T
Darul Aman	1B_39577562	1B	1BS	39577562	44.41	0.000114	4	Yld.cim-1BS.1	A/T	A
Diyarbakir	1B_39577562	1B	1BS	39577562	44.41	0.000138	4	Yld.cim-1BS.1	A/T	A
Pantnagar	1B_39577562	1B	1BS	39577562	44.41	2.24e-05	4	Yld.cim-1BS.1	A/T	A
Stage 1 irrigated-bed planting 1314	1B_39577562	1B	1BS	39577562	44.41	1.99698e-05	4	Yld.cim-1BS.1	A/T	A
Bhairahwa	1B_41088103	1B	1BS	41088103	44.41	0.000318	8	Yld.cim-1BS.1	A/G	A
Darul Aman	1B_41088103	1B	1BS	41088103	44.41	0.000114	8	Yld.cim-1BS.1	A/G	A
Diyarbakir	1B_41088103	1B	1BS	41088103	44.41	0.000374	8	Yld.cim-1BS.1	A/G	A
Pantnagar	1B_41088103	1B	1BS	41088103	44.41	1.6e-06	8	Yld.cim-1BS.1	A/G	A
Sakrand	1B_41088103	1B	1BS	41088103	44.41	1.61e-05	8	Yld.cim-1BS.1	A/G	A
Stage 1 irrigated-bed planting 1314	1B_41088103	1B	1BS	41088103	44.41	1.20651e-05	8	Yld.cim-1BS.1	A/G	A
Stage 1 irrigated-bed planting combined	1B_41088103	1B	1BS	41088103	44.41	0.000446694	8	Yld.cim-1BS.1	A/G	A
Tandojam	1B_41088103	1B	1BS	41088103	44.41	0.0002	8	Yld.cim-1BS.1	A/G	A
Stage 1 irrigated-bed planting 1314	1B_44616777	1B	1BS	44616777	44.41	1.36e-06	3	Yld.cim-1BS.2	G/A	G
Stage 1 irrigated-bed planting 1516	1B_44616777	1B	1BS	44616777	44.41	4.25e-06	3	Yld.cim-1BS.2	G/A	G
Stage 2 late-heat 1314	1B_44616777	1B	1BS	44616777	44.41	2.28e-08	3	Yld.cim-1BS.2	G/A	G
Stage 1 irrigated-bed planting 1314	1B_45255765	1B	1BS	45255765	44.41	1.41719e-05	3	Yld.cim-1BS.2	A/G	A
Stage 1 irrigated-bed planting 1516	1B_45255765	1B	1BS	45255765	44.41	5.58e-06	3	Yld.cim-1BS.2	A/G	A
Stage 2 late-heat 1314	1B_45255765	1B	1BS	45255765	44.41	4.06e-08	3	Yld.cim-1BS.2	A/G	A
Stage 1 irrigated-bed planting 1516	1B_45375569	1B	1BS	45375569	44.41	6.21e-06	2	Yld.cim-1BS.2	C/G	C
Stage 2 late-heat 1314	1B_45375569	1B	1BS	45375569	44.41	5.24e-08	2	Yld.cim-1BS.2	C/G	C
Stage 1 irrigated-bed planting 1516	1B_46660512	1B	1BS	46660512	44.41	6.97e-06	2	Yld.cim-1BS.2	C/G	C
Stage 2 late-heat 1314	1B_46660512	1B	1BS	46660512	44.41	3.28e-08	2	Yld.cim-1BS.2	C/G	C
Stage 1 and Stage 2 Mean combined irrigated-bed planting	1B_47503074	1B	1BS	47503074	44.41	0.000527	6	Yld.cim-1BS.3	A/C	A
Stage 1 irrigated-bed planting 1314	1B_47503074	1B	1BS	47503074	44.41	1.39931e-05	6	Yld.cim-1BS.3	A/C	A
Stage 1 irrigated-bed planting 1516	1B_47503074	1B	1BS	47503074	44.41	1.05e-06	6	Yld.cim-1BS.3	A/C	A
Stage 2 irrigated-bed planting combined	1B_47503074	1B	1BS	47503074	44.41	3.8e-05	6	Yld.cim-1BS.3	A/C	A
Stage 2 late-heat 1314	1B_47503074	1B	1BS	47503074	44.41	9.92e-08	6	Yld.cim-1BS.3	A/C	A
Stage 2 late-heat combined	1B_47503074	1B	1BS	47503074	44.41	0.000165	6	Yld.cim-1BS.3	A/C	A
Stage 1 1314 and Stage 2 1415 Mean irrigated-bed planting	1B_48279869	1B	1BS	48279869	44.41	0.000307	8	Yld.cim-1BS.3	G/A	G
Stage 1 and Stage 2 Mean combined irrigated-bed planting	1B_48279869	1B	1BS	48279869	44.41	0.000903	8	Yld.cim-1BS.3	G/A	G
Stage 1 irrigated-bed planting 1516	1B_48279869	1B	1BS	48279869	44.41	1.22e-06	8	Yld.cim-1BS.3	G/A	G
Stage 2 early-heat 1415	1B_48279869	1B	1BS	48279869	44.41	0.000964	8	Yld.cim-1BS.3	G/A	G
Stage 2 irrigated-bed planting combined	1B_48279869	1B	1BS	48279869	44.41	3.2e-05	8	Yld.cim-1BS.3	G/A	G
Stage 2 late-heat 1314	1B_48279869	1B	1BS	48279869	44.41	5.76e-08	8	Yld.cim-1BS.3	G/A	G
Stage 2 late-heat combined	1B_48279869	1B	1BS	48279869	44.41	0.000117	8	Yld.cim-1BS.3	G/A	G
Stage 2 severe-drought 1415	1B_48279869	1B	1BS	48279869	44.41	8.42e-05	8	Yld.cim-1BS.3	G/A	G
Stage 1 irrigated-bed planting 1314	1B_50117522	1B	1BS	50117522	56.07	1.64e-06	3	Yld.cim-1BS.2	T/C	T
Stage 1 irrigated-bed planting 1516	1B_50117522	1B	1BS	50117522	56.07	9.28e-06	3	Yld.cim-1BS.2	T/C	T
Stage 2 late-heat 1314	1B_50117522	1B	1BS	50117522	56.07	3.13e-08	3	Yld.cim-1BS.2	T/C	T
Darul Aman	1B_52904820	1B	1BS	52904820	56.07	0.000409	7	Yld.cim-1BS.4	A/G	A
Stage 1 irrigated-bed planting 1314	1B_52904820	1B	1BS	52904820	56.07	5.5221e-06	7	Yld.cim-1BS.4	A/G	A
Stage 1 irrigated-bed planting 1516	1B_52904820	1B	1BS	52904820	56.07	1.45e-07	7	Yld.cim-1BS.4	A/G	A
Stage 2 irrigated-bed planting combined	1B_52904820	1B	1BS	52904820	56.07	0.000198	7	Yld.cim-1BS.4	A/G	A
Stage 2 late-heat 1314	1B_52904820	1B	1BS	52904820	56.07	1.81e-10	7	Yld.cim-1BS.4	A/G	A
Stage 2 late-heat combined	1B_52904820	1B	1BS	52904820	56.07	3.07e-07	7	Yld.cim-1BS.4	A/G	A
Stage 2 severe-drought combined	1B_52904820	1B	1BS	52904820	56.07	0.000168	7	Yld.cim-1BS.4	A/G	A
Stage 1 1314 and Stage 2 1415 Mean irrigated-bed planting	1B_53936854	1B	1BS	53936854	56.07	7.46e-05	7	Yld.cim-1BS.4	T/C	T
Stage 1 irrigated-bed planting 1516	1B_53936854	1B	1BS	53936854	56.07	5.02e-06	7	Yld.cim-1BS.4	T/C	T
Stage 2 irrigated-bed planting combined	1B_53936854	1B	1BS	53936854	56.07	0.000178	7	Yld.cim-1BS.4	T/C	T
Stage 2 irrigated-flat planting combined	1B_53936854	1B	1BS	53936854	56.07	0.000179	7	Yld.cim-1BS.4	T/C	T
Stage 2 late-heat 1314	1B_53936854	1B	1BS	53936854	56.07	3.21e-08	7	Yld.cim-1BS.4	T/C	T
Stage 2 late-heat combined	1B_53936854	1B	1BS	53936854	56.07	8.96e-06	7	Yld.cim-1BS.4	T/C	T
Stage 2 severe-drought 1415	1B_53936854	1B	1BS	53936854	56.07	0.000595	7	Yld.cim-1BS.4	T/C	T
Stage 1 irrigated-bed planting 1516	1B_54094731	1B	1BS	54094731	56.07	1.31e-05	4	Yld.cim-1BS.4	T/C	T
Stage 2 irrigated-bed planting combined	1B_54094731	1B	1BS	54094731	56.07	0.000203	4	Yld.cim-1BS.4	T/C	T
Stage 2 irrigated-flat planting combined	1B_54094731	1B	1BS	54094731	56.07	0.000186	4	Yld.cim-1BS.4	T/C	T
Stage 2 late-heat combined	1B_54094731	1B	1BS	54094731	56.07	6.32e-06	4	Yld.cim-1BS.4	T/C	T
Stage 1 1314 and Stage 2 1415 Mean irrigated-bed planting	1B_56313265	1B	1BS	56313265	56.07	0.00015	7	Yld.cim-1BS.4	A/C	A
Stage 1 irrigated-bed planting 1516	1B_56313265	1B	1BS	56313265	56.07	7.82e-07	7	Yld.cim-1BS.4	A/C	A
Stage 1 irrigated-bed planting combined	1B_56313265	1B	1BS	56313265	56.07	5.01e-07	7	Yld.cim-1BS.4	A/C	A
Stage 2 irrigated-bed planting combined	1B_56313265	1B	1BS	56313265	56.07	0.000365	7	Yld.cim-1BS.4	A/C	A
Stage 2 irrigated-flat planting combined	1B_56313265	1B	1BS	56313265	56.07	0.000132	7	Yld.cim-1BS.4	A/C	A
Stage 2 late-heat 1314	1B_56313265	1B	1BS	56313265	56.07	4.15e-08	7	Yld.cim-1BS.4	A/C	A
Stage 2 late-heat combined	1B_56313265	1B	1BS	56313265	56.07	1.69e-05	7	Yld.cim-1BS.4	A/C	A
Stage 1 irrigated-bed planting 1314	1B_57687500	1B	1BS	57687500	56.07	1.45e-10	5	Yld.cim-1BS.5	G/A	G
Stage 1 irrigated-bed planting 1516	1B_57687500	1B	1BS	57687500	56.07	1.43e-09	5	Yld.cim-1BS.5	G/A	G
Stage 2 late-heat 1314	1B_57687500	1B	1BS	57687500	56.07	5.86e-09	5	Yld.cim-1BS.5	G/A	G
Stage 2 late-heat combined	1B_57687500	1B	1BS	57687500	56.07	1.07e-09	5	Yld.cim-1BS.5	G/A	G
Stage 2 moderate-drought combined	1B_57687500	1B	1BS	57687500	56.07	0.000561	5	Yld.cim-1BS.5	G/A	G
Stage 1 irrigated-bed planting 1314	1B_57723879	1B	1BS	57723879	56.07	2.05e-10	6	Yld.cim-1BS.5	T/C	T
Stage 1 irrigated-bed planting 1516	1B_57723879	1B	1BS	57723879	56.07	1.45e-09	6	Yld.cim-1BS.5	T/C	T
Stage 2 late-heat 1314	1B_57723879	1B	1BS	57723879	56.07	7.44e-10	6	Yld.cim-1BS.5	T/C	T
Stage 2 late-heat combined	1B_57723879	1B	1BS	57723879	56.07	3.97e-09	6	Yld.cim-1BS.5	T/C	T
Stage 2 moderate-drought combined	1B_57723879	1B	1BS	57723879	56.07	0.000173	6	Yld.cim-1BS.5	T/C	T
Stage 2 severe-drought combined	1B_57723879	1B	1BS	57723879	56.07	0.000977	6	Yld.cim-1BS.5	T/C	T
Stage 1 irrigated-bed planting 1516	1B_59193648	1B	1BS	59193648	56.07	2.66e-07	3	Yld.cim-1BS.6	A/C	A
Stage 2 late-heat combined	1B_59193648	1B	1BS	59193648	56.07	1.09e-07	3	Yld.cim-1BS.6	A/C	A
Stage 2 severe-drought combined	1B_59193648	1B	1BS	59193648	56.07	0.000114	3	Yld.cim-1BS.6	A/C	A
Stage 1 irrigated-bed planting 1314	1B_60270868	1B	1BS	60270868	56.07	1.90575e-05	3	Yld.cim-1BS.6	C/T	C
Stage 2 late-heat 1314	1B_60270868	1B	1BS	60270868	56.07	1.41e-07	3	Yld.cim-1BS.6	C/T	C
Stage 2 late-heat combined	1B_60270868	1B	1BS	60270868	56.07	4.16e-05	3	Yld.cim-1BS.6	C/T	C
Stage 1 irrigated-bed planting 1516	1B_60513581	1B	1BS	60513581	56.07	3.45e-06	2	Yld.cim-1BS.6	C/T	C
Stage 2 late-heat combined	1B_60513581	1B	1BS	60513581	56.07	3.52e-05	2	Yld.cim-1BS.6	C/T	C
Darul Aman	1B_65768442	1B	1BS	65768442	56.07	0.000109	4	Yld.cim-1BS.7	G/A	G
Diyarbakir	1B_65768442	1B	1BS	65768442	56.07	5.81e-05	4	Yld.cim-1BS.7	G/A	G
Pantnagar	1B_65768442	1B	1BS	65768442	56.07	3.83e-06	4	Yld.cim-1BS.7	G/A	G
Stage 1 irrigated-bed planting combined	1B_65768442	1B	1BS	65768442	56.07	4.8e-16	4	Yld.cim-1BS.7	G/A	G
Stage 1 irrigated-bed planting 1314	1B_71297383	1B	1BS	71297383	63.12	4.72e-08	6	Yld.cim-1BS.8	C/T	C
Stage 1 irrigated-bed planting 1516	1B_71297383	1B	1BS	71297383	63.12	4.01e-08	6	Yld.cim-1BS.8	C/T	C
Stage 2 late-heat 1314	1B_71297383	1B	1BS	71297383	63.12	4.51e-08	6	Yld.cim-1BS.8	C/T	C
Stage 2 late-heat combined	1B_71297383	1B	1BS	71297383	63.12	9.81e-07	6	Yld.cim-1BS.8	C/T	C
Stage 2 moderate-drought combined	1B_71297383	1B	1BS	71297383	63.12	0.000376	6	Yld.cim-1BS.8	C/T	C
Stage 2 severe-drought combined	1B_71297383	1B	1BS	71297383	63.12	0.000183	6	Yld.cim-1BS.8	C/T	C
Darul Aman	1B_94435628	1B	1BS	94435628	64.04	7.14e-05	3	Yld.cim-1BS.7	C/T	C
Pantnagar	1B_94435628	1B	1BS	94435628	64.04	1.65e-09	3	Yld.cim-1BS.7	C/T	C
Sakrand	1B_94435628	1B	1BS	94435628	64.04	1.06e-06	3	Yld.cim-1BS.7	C/T	C
Stage 1 and Stage 2 Mean combined irrigated-bed planting	1B_95289824	1B	1BS	95289824	64.04	7.74e-07	5	Yld.cim-1BS.9	G/A	G
Stage 1 irrigated-bed planting 1718	1B_95289824	1B	1BS	95289824	64.04	7.08e-11	5	Yld.cim-1BS.9	G/A	G
Stage 2 irrigated-bed planting combined	1B_95289824	1B	1BS	95289824	64.04	1.8e-10	5	Yld.cim-1BS.9	G/A	G
Stage 2 irrigated-flat planting combined	1B_95289824	1B	1BS	95289824	64.04	1.06e-06	5	Yld.cim-1BS.9	G/A	G
Stage 2 moderate-drought combined	1B_95289824	1B	1BS	95289824	64.04	0.000335	5	Yld.cim-1BS.9	G/A	G
Bhairahwa	1B_106897035	1B	1BS	106897035	64.04	0.000275	6	Yld.cim-1BS.7	C/T	C
Darul Aman	1B_106897035	1B	1BS	106897035	64.04	0.000119	6	Yld.cim-1BS.7	C/T	C
Diyarbakir	1B_106897035	1B	1BS	106897035	64.04	0.00072	6	Yld.cim-1BS.7	C/T	C
Pantnagar	1B_106897035	1B	1BS	106897035	64.04	3.73e-05	6	Yld.cim-1BS.7	C/T	C
Sakrand	1B_106897035	1B	1BS	106897035	64.04	0.000919	6	Yld.cim-1BS.7	C/T	C
Stage 1 irrigated-bed planting 1314	1B_106897035	1B	1BS	106897035	64.04	8.27e-07	6	Yld.cim-1BS.7	C/T	C
Bhairahwa	1B_115281063	1B	1BS	115281063	64.04	0.000487	5	Yld.cim-1BS.7	C/A	C
Darul Aman	1B_115281063	1B	1BS	115281063	64.04	0.000119	5	Yld.cim-1BS.7	C/A	C
Diyarbakir	1B_115281063	1B	1BS	115281063	64.04	0.000405	5	Yld.cim-1BS.7	C/A	C
Pantnagar	1B_115281063	1B	1BS	115281063	64.04	1.44e-06	5	Yld.cim-1BS.7	C/A	C
Sakrand	1B_115281063	1B	1BS	115281063	64.04	9.06e-05	5	Yld.cim-1BS.7	C/A	C
Bhairahwa	1B_115449622	1B	1BS	115449622	64.04	0.00025	5	Yld.cim-1BS.7	T/A	T
Darul Aman	1B_115449622	1B	1BS	115449622	64.04	0.000119	5	Yld.cim-1BS.7	T/A	T
Diyarbakir	1B_115449622	1B	1BS	115449622	64.04	0.000322	5	Yld.cim-1BS.7	T/A	T
Pantnagar	1B_115449622	1B	1BS	115449622	64.04	1.16e-06	5	Yld.cim-1BS.7	T/A	T
Sakrand	1B_115449622	1B	1BS	115449622	64.04	0.000295	5	Yld.cim-1BS.7	T/A	T
Alentejo	1B_121281093	1B	1BS	121281093	64.04	0.000195	13	Yld.cim-1BS.10	A/G	A
Stage 1 1415 and Stage 2 1516 Mean irrigated-bed planting	1B_121281093	1B	1BS	121281093	64.04	1.95e-06	13	Yld.cim-1BS.10	A/G	A
Stage 1 and Stage 2 Mean combined irrigated-bed planting	1B_121281093	1B	1BS	121281093	64.04	2.55e-08	13	Yld.cim-1BS.10	A/G	A
Stage 1 irrigated-bed planting 1617	1B_121281093	1B	1BS	121281093	64.04	2.38e-08	13	Yld.cim-1BS.10	A/G	A
Stage 1 irrigated-bed planting 1718	1B_121281093	1B	1BS	121281093	64.04	2.03e-07	13	Yld.cim-1BS.10	A/G	A
Stage 2 early-heat combined	1B_121281093	1B	1BS	121281093	64.04	0.00062	13	Yld.cim-1BS.10	A/G	A
Stage 2 irrigated-bed planting 1516	1B_121281093	1B	1BS	121281093	64.04	0.000434	13	Yld.cim-1BS.10	A/G	A
Stage 2 irrigated-bed planting combined	1B_121281093	1B	1BS	121281093	64.04	4.54e-10	13	Yld.cim-1BS.10	A/G	A
Stage 2 irrigated-flat planting combined	1B_121281093	1B	1BS	121281093	64.04	3.18e-06	13	Yld.cim-1BS.10	A/G	A
Stage 2 late-heat combined	1B_121281093	1B	1BS	121281093	64.04	0.000451	13	Yld.cim-1BS.10	A/G	A
Stage 2 moderate-drought combined	1B_121281093	1B	1BS	121281093	64.04	1.64e-05	13	Yld.cim-1BS.10	A/G	A
Stage 2 severe-drought 1819	1B_121281093	1B	1BS	121281093	64.04	0.000475	13	Yld.cim-1BS.10	A/G	A
Stage 2 severe-drought combined	1B_121281093	1B	1BS	121281093	64.04	1.84e-05	13	Yld.cim-1BS.10	A/G	A
Alentejo	1B_121290405	1B	1BS	121290405	64.04	7.71e-05	9	Yld.cim-1BS.10	C/T	C
Darul Aman	1B_121290405	1B	1BS	121290405	64.04	0.000458	9	Yld.cim-1BS.10	C/T	C
Stage 1 and Stage 2 Mean combined irrigated-bed planting	1B_121290405	1B	1BS	121290405	64.04	7.03e-08	9	Yld.cim-1BS.10	C/T	C
Stage 1 irrigated-bed planting 1718	1B_121290405	1B	1BS	121290405	64.04	1.55e-07	9	Yld.cim-1BS.10	C/T	C
Stage 2 irrigated-bed planting combined	1B_121290405	1B	1BS	121290405	64.04	6.98e-10	9	Yld.cim-1BS.10	C/T	C
Stage 2 irrigated-flat planting combined	1B_121290405	1B	1BS	121290405	64.04	2.8e-06	9	Yld.cim-1BS.10	C/T	C
Stage 2 late-heat combined	1B_121290405	1B	1BS	121290405	64.04	0.000564	9	Yld.cim-1BS.10	C/T	C
Stage 2 moderate-drought combined	1B_121290405	1B	1BS	121290405	64.04	1.93e-05	9	Yld.cim-1BS.10	C/T	C
Stage 2 severe-drought combined	1B_121290405	1B	1BS	121290405	64.04	1.95e-05	9	Yld.cim-1BS.10	C/T	C
Alentejo	1B_122306916	1B	1BS	122306916	64.04	0.000596	3	Yld.cim-1BS.10	T/C	T
Darul Aman	1B_122306916	1B	1BS	122306916	64.04	0.000459	3	Yld.cim-1BS.10	T/C	T
Stage 1 irrigated-bed planting 1718	1B_122306916	1B	1BS	122306916	64.04	2.34e-07	3	Yld.cim-1BS.10	T/C	T
Darul Aman	1B_122907994	1B	1BS	122907994	64.04	0.000459	2	Yld.cim-1BS.10	T/C	T
Stage 1 irrigated-bed planting 1718	1B_122907994	1B	1BS	122907994	64.04	3.33e-07	2	Yld.cim-1BS.10	T/C	T
Alentejo	1B_123693298	1B	1BS	123693298	64.04	8.13e-07	10	Yld.cim-1BS.10	C/T	C
Darul Aman	1B_123693298	1B	1BS	123693298	64.04	0.000459	10	Yld.cim-1BS.10	C/T	C
Stage 1 and Stage 2 Mean combined irrigated-bed planting	1B_123693298	1B	1BS	123693298	64.04	1.66e-08	10	Yld.cim-1BS.10	C/T	C
Stage 1 irrigated-bed planting 1718	1B_123693298	1B	1BS	123693298	64.04	4e-07	10	Yld.cim-1BS.10	C/T	C
Stage 2 irrigated-bed planting combined	1B_123693298	1B	1BS	123693298	64.04	6.72e-11	10	Yld.cim-1BS.10	C/T	C
Stage 2 irrigated-flat planting combined	1B_123693298	1B	1BS	123693298	64.04	2.82e-06	10	Yld.cim-1BS.10	C/T	C
Stage 2 late-heat combined	1B_123693298	1B	1BS	123693298	64.04	0.000168	10	Yld.cim-1BS.10	C/T	C
Stage 2 moderate-drought combined	1B_123693298	1B	1BS	123693298	64.04	4.5e-06	10	Yld.cim-1BS.10	C/T	C
Stage 2 severe-drought 1819	1B_123693298	1B	1BS	123693298	64.04	0.000384	10	Yld.cim-1BS.10	C/T	C
Stage 2 severe-drought combined	1B_123693298	1B	1BS	123693298	64.04	0.000158	10	Yld.cim-1BS.10	C/T	C
Alentejo	1B_133456029	1B	1BS	133456029	64.04	1.95e-06	10	Yld.cim-1BS.10	A/C	A
Darul Aman	1B_133456029	1B	1BS	133456029	64.04	0.000566	10	Yld.cim-1BS.10	A/C	A
Stage 1 and Stage 2 Mean combined irrigated-bed planting	1B_133456029	1B	1BS	133456029	64.04	1.95e-08	10	Yld.cim-1BS.10	A/C	A
Stage 1 irrigated-bed planting 1718	1B_133456029	1B	1BS	133456029	64.04	3.97e-07	10	Yld.cim-1BS.10	A/C	A
Stage 2 irrigated-bed planting combined	1B_133456029	1B	1BS	133456029	64.04	8.79e-11	10	Yld.cim-1BS.10	A/C	A
Stage 2 irrigated-flat planting combined	1B_133456029	1B	1BS	133456029	64.04	5.3e-06	10	Yld.cim-1BS.10	A/C	A
Stage 2 late-heat combined	1B_133456029	1B	1BS	133456029	64.04	0.000416	10	Yld.cim-1BS.10	A/C	A
Stage 2 moderate-drought combined	1B_133456029	1B	1BS	133456029	64.04	1.4e-05	10	Yld.cim-1BS.10	A/C	A
Stage 2 severe-drought 1819	1B_133456029	1B	1BS	133456029	64.04	0.00011	10	Yld.cim-1BS.10	A/C	A
Stage 2 severe-drought combined	1B_133456029	1B	1BS	133456029	64.04	0.000539	10	Yld.cim-1BS.10	A/C	A
Alentejo	1B_142510842	1B	1BS	142510842	64.04	2.02e-05	14	Yld.cim-1BS.10	A/C	A
Darul Aman	1B_142510842	1B	1BS	142510842	64.04	0.000659	14	Yld.cim-1BS.10	A/C	A
Stage 1 1314 and Stage 2 1415 Mean irrigated-bed planting	1B_142510842	1B	1BS	142510842	64.04	0.000363	14	Yld.cim-1BS.10	A/C	A
Stage 1 1415 and Stage 2 1516 Mean irrigated-bed planting	1B_142510842	1B	1BS	142510842	64.04	3.43e-05	14	Yld.cim-1BS.10	A/C	A
Stage 1 and Stage 2 Mean combined irrigated-bed planting	1B_142510842	1B	1BS	142510842	64.04	6.44e-09	14	Yld.cim-1BS.10	A/C	A
Stage 1 irrigated-bed planting 1617	1B_142510842	1B	1BS	142510842	64.04	4.51e-08	14	Yld.cim-1BS.10	A/C	A
Stage 1 irrigated-bed planting 1718	1B_142510842	1B	1BS	142510842	64.04	1.54e-07	14	Yld.cim-1BS.10	A/C	A
Stage 2 irrigated-bed planting 1415	1B_142510842	1B	1BS	142510842	64.04	0.000653	14	Yld.cim-1BS.10	A/C	A
Stage 2 irrigated-bed planting combined	1B_142510842	1B	1BS	142510842	64.04	3.5e-11	14	Yld.cim-1BS.10	A/C	A
Stage 2 irrigated-flat planting combined	1B_142510842	1B	1BS	142510842	64.04	3.72e-06	14	Yld.cim-1BS.10	A/C	A
Stage 2 late-heat 1415	1B_142510842	1B	1BS	142510842	64.04	7.29e-05	14	Yld.cim-1BS.10	A/C	A
Stage 2 moderate-drought combined	1B_142510842	1B	1BS	142510842	64.04	8.71e-05	14	Yld.cim-1BS.10	A/C	A
Stage 2 severe-drought 1819	1B_142510842	1B	1BS	142510842	64.04	0.00011	14	Yld.cim-1BS.10	A/C	A
Stage 2 severe-drought combined	1B_142510842	1B	1BS	142510842	64.04	0.000502	14	Yld.cim-1BS.10	A/C	A
Bhairahwa	1B_146796395	1B	1BS	146796395	64.04	0.000181	4	Yld.cim-1BS.7	T/G	T
Darul Aman	1B_146796395	1B	1BS	146796395	64.04	8.46e-05	4	Yld.cim-1BS.7	T/G	T
Diyarbakir	1B_146796395	1B	1BS	146796395	64.04	1.84e-05	4	Yld.cim-1BS.7	T/G	T
Pantnagar	1B_146796395	1B	1BS	146796395	64.04	8.69e-06	4	Yld.cim-1BS.7	T/G	T
Alentejo	1B_170387061	1B	1BS	170387061	64.04	1.59e-05	6	Yld.cim-1BS.11	G/C	G
Stage 1 and Stage 2 Mean combined irrigated-bed planting	1B_170387061	1B	1BS	170387061	64.04	4.47e-08	6	Yld.cim-1BS.11	G/C	G
Stage 1 irrigated-bed planting 1718	1B_170387061	1B	1BS	170387061	64.04	1.48e-10	6	Yld.cim-1BS.11	G/C	G
Stage 2 irrigated-bed planting combined	1B_170387061	1B	1BS	170387061	64.04	1.22e-08	6	Yld.cim-1BS.11	G/C	G
Stage 2 irrigated-flat planting combined	1B_170387061	1B	1BS	170387061	64.04	0.000186	6	Yld.cim-1BS.11	G/C	G
Stage 2 moderate-drought combined	1B_170387061	1B	1BS	170387061	64.04	0.000399	6	Yld.cim-1BS.11	G/C	G
Stage 1 1415 and Stage 2 1516 Mean irrigated-bed planting	1B_176291120	1B	1BS	176291120	64.04	0.000435	7	Yld.cim-1BS.11	C/T	C
Stage 1 and Stage 2 Mean combined irrigated-bed planting	1B_176291120	1B	1BS	176291120	64.04	1.1e-07	7	Yld.cim-1BS.11	C/T	C
Stage 1 irrigated-bed planting 1718	1B_176291120	1B	1BS	176291120	64.04	1.21e-10	7	Yld.cim-1BS.11	C/T	C
Stage 1 irrigated-bed planting combined	1B_176291120	1B	1BS	176291120	64.04	1.62e-08	7	Yld.cim-1BS.11	C/T	C
Stage 2 irrigated-bed planting combined	1B_176291120	1B	1BS	176291120	64.04	7.3e-08	7	Yld.cim-1BS.11	C/T	C
Stage 2 irrigated-flat planting combined	1B_176291120	1B	1BS	176291120	64.04	0.000596	7	Yld.cim-1BS.11	C/T	C
Stage 2 moderate-drought combined	1B_176291120	1B	1BS	176291120	64.04	0.000942	7	Yld.cim-1BS.11	C/T	C
Alentejo	1B_288164642	1B	1BL	288164642	64.04	0.000953	9	Yld.cim-1BL.1	A/G	A
Stage 1 1415 and Stage 2 1516 Mean irrigated-bed planting	1B_288164642	1B	1BL	288164642	64.04	0.000122	9	Yld.cim-1BL.1	A/G	A
Stage 1 and Stage 2 Mean combined irrigated-bed planting	1B_288164642	1B	1BL	288164642	64.04	6.64e-07	9	Yld.cim-1BL.1	A/G	A
Stage 1 irrigated-bed planting 1617	1B_288164642	1B	1BL	288164642	64.04	4.97e-06	9	Yld.cim-1BL.1	A/G	A
Stage 1 irrigated-bed planting 1718	1B_288164642	1B	1BL	288164642	64.04	3.3e-11	9	Yld.cim-1BL.1	A/G	A
Stage 2 irrigated-bed planting 1516	1B_288164642	1B	1BL	288164642	64.04	0.000902	9	Yld.cim-1BL.1	A/G	A
Stage 2 irrigated-bed planting combined	1B_288164642	1B	1BL	288164642	64.04	1.74e-07	9	Yld.cim-1BL.1	A/G	A
Stage 2 irrigated-flat planting combined	1B_288164642	1B	1BL	288164642	64.04	0.000968	9	Yld.cim-1BL.1	A/G	A
Stage 2 moderate-drought combined	1B_288164642	1B	1BL	288164642	64.04	0.000542	9	Yld.cim-1BL.1	A/G	A
Alentejo	1B_457754822	1B	1BL	457754822	72.43	0.000206	9	Yld.cim-1BL.2	C/T	T
Diyarbakir	1B_457754822	1B	1BL	457754822	72.43	0.000144	9	Yld.cim-1BL.2	C/T	T
Stage 1 1415 and Stage 2 1516 Mean irrigated-bed planting	1B_457754822	1B	1BL	457754822	72.43	0.000897	9	Yld.cim-1BL.2	C/T	T
Stage 1 and Stage 2 Mean combined irrigated-bed planting	1B_457754822	1B	1BL	457754822	72.43	3.74e-07	9	Yld.cim-1BL.2	C/T	T
Stage 1 irrigated-bed planting 1415	1B_457754822	1B	1BL	457754822	72.43	1.4e-06	9	Yld.cim-1BL.2	C/T	T
Stage 1 irrigated-bed planting 1617	1B_457754822	1B	1BL	457754822	72.43	2.07e-08	9	Yld.cim-1BL.2	C/T	T
Stage 1 irrigated-bed planting 1718	1B_457754822	1B	1BL	457754822	72.43	3.19e-13	9	Yld.cim-1BL.2	C/T	T
Stage 2 irrigated-bed planting combined	1B_457754822	1B	1BL	457754822	72.43	4.45e-06	9	Yld.cim-1BL.2	C/T	T
Stage 2 irrigated-flat planting combined	1B_457754822	1B	1BL	457754822	72.43	0.000367	9	Yld.cim-1BL.2	C/T	T
Alentejo	1B_458328035	1B	1BL	458328035	72.43	7.59e-05	8	Yld.cim-1BL.2	C/A	C
Stage 1 and Stage 2 Mean combined irrigated-bed planting	1B_458328035	1B	1BL	458328035	72.43	2.4e-06	8	Yld.cim-1BL.2	C/A	C
Stage 1 irrigated-bed planting 1415	1B_458328035	1B	1BL	458328035	72.43	1.13e-06	8	Yld.cim-1BL.2	C/A	C
Stage 1 irrigated-bed planting 1516	1B_458328035	1B	1BL	458328035	72.43	1.64e-05	8	Yld.cim-1BL.2	C/A	C
Stage 1 irrigated-bed planting 1617	1B_458328035	1B	1BL	458328035	72.43	2.23e-07	8	Yld.cim-1BL.2	C/A	C
Stage 1 irrigated-bed planting 1718	1B_458328035	1B	1BL	458328035	72.43	3.63e-12	8	Yld.cim-1BL.2	C/A	C
Stage 2 irrigated-bed planting combined	1B_458328035	1B	1BL	458328035	72.43	1.41e-05	8	Yld.cim-1BL.2	C/A	C
Stage 2 irrigated-flat planting combined	1B_458328035	1B	1BL	458328035	72.43	0.000224	8	Yld.cim-1BL.2	C/A	C
Alentejo	1B_461300897	1B	1BL	461300897	72.43	0.000655	5	Yld.cim-1BL.2	C/T	C
Stage 1 and Stage 2 Mean combined irrigated-bed planting	1B_461300897	1B	1BL	461300897	72.43	6.38e-06	5	Yld.cim-1BL.2	C/T	C
Stage 1 irrigated-bed planting 1718	1B_461300897	1B	1BL	461300897	72.43	1.86e-12	5	Yld.cim-1BL.2	C/T	C
Stage 2 irrigated-bed planting combined	1B_461300897	1B	1BL	461300897	72.43	3.67e-05	5	Yld.cim-1BL.2	C/T	C
Stage 2 irrigated-flat planting combined	1B_461300897	1B	1BL	461300897	72.43	0.000394	5	Yld.cim-1BL.2	C/T	C
Alentejo	1B_461300962	1B	1BL	461300962	72.43	0.000624	4	Yld.cim-1BL.2	T/C	T
Bhairahwa	1B_461300962	1B	1BL	461300962	72.43	0.000807	4	Yld.cim-1BL.2	T/C	T
Diyarbakir	1B_461300962	1B	1BL	461300962	72.43	0.000735	4	Yld.cim-1BL.2	T/C	T
Stage 1 irrigated-bed planting 1718	1B_461300962	1B	1BL	461300962	72.43	2.38e-12	4	Yld.cim-1BL.2	T/C	T
Alentejo	1B_464197927	1B	1BL	464197927	72.43	0.000844	3	Yld.cim-1BL.2	A/G	A
Karnal	1B_464197927	1B	1BL	464197927	72.43	0.000616	3	Yld.cim-1BL.2	A/G	A
Stage 1 irrigated-bed planting 1718	1B_464197927	1B	1BL	464197927	72.43	2.73e-12	3	Yld.cim-1BL.2	A/G	A
Alentejo	1B_464553690	1B	1BL	464553690	72.43	0.000653	8	Yld.cim-1BL.2	G/A	G
Diyarbakir	1B_464553690	1B	1BL	464553690	72.43	0.000145	8	Yld.cim-1BL.2	G/A	G
Stage 1 and Stage 2 Mean combined irrigated-bed planting	1B_464553690	1B	1BL	464553690	72.43	8.84e-06	8	Yld.cim-1BL.2	G/A	G
Stage 1 irrigated-bed planting 1415	1B_464553690	1B	1BL	464553690	72.43	6.83e-07	8	Yld.cim-1BL.2	G/A	G
Stage 1 irrigated-bed planting 1516	1B_464553690	1B	1BL	464553690	72.43	9.58e-06	8	Yld.cim-1BL.2	G/A	G
Stage 1 irrigated-bed planting 1718	1B_464553690	1B	1BL	464553690	72.43	6.74e-13	8	Yld.cim-1BL.2	G/A	G
Stage 2 irrigated-bed planting combined	1B_464553690	1B	1BL	464553690	72.43	9.88e-06	8	Yld.cim-1BL.2	G/A	G
Stage 2 irrigated-flat planting combined	1B_464553690	1B	1BL	464553690	72.43	0.000315	8	Yld.cim-1BL.2	G/A	G
Alentejo	1B_465461998	1B	1BL	465461998	72.43	0.000193	11	Yld.cim-1BL.2	A/G	A
Bhairahwa	1B_465461998	1B	1BL	465461998	72.43	0.000719	11	Yld.cim-1BL.2	A/G	A
Diyarbakir	1B_465461998	1B	1BL	465461998	72.43	0.000257	11	Yld.cim-1BL.2	A/G	A
Karnal	1B_465461998	1B	1BL	465461998	72.43	0.000698	11	Yld.cim-1BL.2	A/G	A
Stage 1 and Stage 2 Mean combined irrigated-bed planting	1B_465461998	1B	1BL	465461998	72.43	9.07e-06	11	Yld.cim-1BL.2	A/G	A
Stage 1 irrigated-bed planting 1415	1B_465461998	1B	1BL	465461998	72.43	6.17e-07	11	Yld.cim-1BL.2	A/G	A
Stage 1 irrigated-bed planting 1617	1B_465461998	1B	1BL	465461998	72.43	6.22e-07	11	Yld.cim-1BL.2	A/G	A
Stage 1 irrigated-bed planting 1718	1B_465461998	1B	1BL	465461998	72.43	1.65e-12	11	Yld.cim-1BL.2	A/G	A
Stage 2 irrigated-bed planting combined	1B_465461998	1B	1BL	465461998	72.43	1.23e-05	11	Yld.cim-1BL.2	A/G	A
Stage 2 irrigated-flat planting 1415	1B_465461998	1B	1BL	465461998	72.43	0.000624	11	Yld.cim-1BL.2	A/G	A
Stage 2 irrigated-flat planting combined	1B_465461998	1B	1BL	465461998	72.43	0.000246	11	Yld.cim-1BL.2	A/G	A
Stage 1 1314 and Stage 2 1415 Mean irrigated-bed planting	1B_529627555	1B	1BL	529627555	76.71	5.64e-05	4	Yld.cim-1BL.3	T/C	T
Stage 1 and Stage 2 Mean combined irrigated-bed planting	1B_529627555	1B	1BL	529627555	76.71	4.53e-05	4	Yld.cim-1BL.3	T/C	T
Stage 1 irrigated-bed planting 1617	1B_529627555	1B	1BL	529627555	76.71	4.95e-06	4	Yld.cim-1BL.3	T/C	T
Stage 2 moderate-drought combined	1B_529627555	1B	1BL	529627555	76.71	0.000311	4	Yld.cim-1BL.3	T/C	T
Stage 1 and Stage 2 Mean combined irrigated-bed planting	1B_529996301	1B	1BL	529996301	76.71	7.77e-05	3	Yld.cim-1BL.3	G/C	G
Stage 1 irrigated-bed planting 1617	1B_529996301	1B	1BL	529996301	76.71	6.99e-06	3	Yld.cim-1BL.3	G/C	G
Stage 2 moderate-drought combined	1B_529996301	1B	1BL	529996301	76.71	0.000544	3	Yld.cim-1BL.3	G/C	G
Stage 1 and Stage 2 Mean combined irrigated-bed planting	1B_531206150	1B	1BL	531206150	76.71	1.12e-05	3	Yld.cim-1BL.3	C/T	C
Stage 1 irrigated-bed planting 1617	1B_531206150	1B	1BL	531206150	76.71	5.01e-06	3	Yld.cim-1BL.3	C/T	C
Stage 2 moderate-drought combined	1B_531206150	1B	1BL	531206150	76.71	8.08e-05	3	Yld.cim-1BL.3	C/T	C
Stage 1 1314 and Stage 2 1415 Mean irrigated-bed planting	1B_531867384	1B	1BL	531867384	76.71	0.000108	4	Yld.cim-1BL.3	G/A	G
Stage 1 and Stage 2 Mean combined irrigated-bed planting	1B_531867384	1B	1BL	531867384	76.71	9.6e-06	4	Yld.cim-1BL.3	G/A	G
Stage 1 irrigated-bed planting 1617	1B_531867384	1B	1BL	531867384	76.71	2.78e-06	4	Yld.cim-1BL.3	G/A	G
Stage 2 moderate-drought combined	1B_531867384	1B	1BL	531867384	76.71	1.9e-05	4	Yld.cim-1BL.3	G/A	G
Stage 1 1314 and Stage 2 1415 Mean irrigated-bed planting	1B_532396302	1B	1BL	532396302	76.71	0.000132	4	Yld.cim-1BL.3	C/T	C
Stage 1 and Stage 2 Mean combined irrigated-bed planting	1B_532396302	1B	1BL	532396302	76.71	3.25e-05	4	Yld.cim-1BL.3	C/T	C
Stage 1 irrigated-bed planting 1617	1B_532396302	1B	1BL	532396302	76.71	4.41e-06	4	Yld.cim-1BL.3	C/T	C
Stage 2 moderate-drought combined	1B_532396302	1B	1BL	532396302	76.71	0.00012	4	Yld.cim-1BL.3	C/T	C
Stage 1 1314 and Stage 2 1415 Mean irrigated-bed planting	1B_532400622	1B	1BL	532400622	76.71	0.000132	4	Yld.cim-1BL.3	G/A	G
Stage 1 and Stage 2 Mean combined irrigated-bed planting	1B_532400622	1B	1BL	532400622	76.71	1.4e-05	4	Yld.cim-1BL.3	G/A	G
Stage 1 irrigated-bed planting 1617	1B_532400622	1B	1BL	532400622	76.71	3.11e-06	4	Yld.cim-1BL.3	G/A	G
Stage 2 moderate-drought combined	1B_532400622	1B	1BL	532400622	76.71	0.000122	4	Yld.cim-1BL.3	G/A	G
Stage 1 1314 and Stage 2 1415 Mean irrigated-bed planting	1B_532401662	1B	1BL	532401662	76.71	0.000132	4	Yld.cim-1BL.3	C/T	C
Stage 1 and Stage 2 Mean combined irrigated-bed planting	1B_532401662	1B	1BL	532401662	76.71	3.94e-05	4	Yld.cim-1BL.3	C/T	C
Stage 1 irrigated-bed planting 1617	1B_532401662	1B	1BL	532401662	76.71	3.45e-06	4	Yld.cim-1BL.3	C/T	C
Stage 2 moderate-drought combined	1B_532401662	1B	1BL	532401662	76.71	0.00012	4	Yld.cim-1BL.3	C/T	C
Stage 1 and Stage 2 Mean combined irrigated-bed planting	1B_532711549	1B	1BL	532711549	76.71	1.13e-05	2	Yld.cim-1BL.3	C/T	C
Stage 2 moderate-drought combined	1B_532711549	1B	1BL	532711549	76.71	0.000919	2	Yld.cim-1BL.3	C/T	C
Stage 1 and Stage 2 Mean combined irrigated-bed planting	1B_533109302	1B	1BL	533109302	76.71	2.57e-05	2	Yld.cim-1BL.3	G/A	G
Stage 2 moderate-drought combined	1B_533109302	1B	1BL	533109302	76.71	0.000881	2	Yld.cim-1BL.3	G/A	G
Stage 1 1314 and Stage 2 1415 Mean irrigated-bed planting	1B_533193840	1B	1BL	533193840	76.71	0.000132	4	Yld.cim-1BL.3	G/A	G
Stage 1 and Stage 2 Mean combined irrigated-bed planting	1B_533193840	1B	1BL	533193840	76.71	8.27e-06	4	Yld.cim-1BL.3	G/A	G
Stage 1 irrigated-bed planting 1617	1B_533193840	1B	1BL	533193840	76.71	2.88e-06	4	Yld.cim-1BL.3	G/A	G
Stage 2 moderate-drought combined	1B_533193840	1B	1BL	533193840	76.71	0.000602	4	Yld.cim-1BL.3	G/A	G
Stage 1 1314 and Stage 2 1415 Mean irrigated-bed planting	1B_533399880	1B	1BL	533399880	76.71	0.000173	4	Yld.cim-1BL.3	C/G	C
Stage 1 and Stage 2 Mean combined irrigated-bed planting	1B_533399880	1B	1BL	533399880	76.71	2.25e-05	4	Yld.cim-1BL.3	C/G	C
Stage 1 irrigated-bed planting 1617	1B_533399880	1B	1BL	533399880	76.71	3.91e-06	4	Yld.cim-1BL.3	C/G	C
Stage 2 moderate-drought combined	1B_533399880	1B	1BL	533399880	76.71	0.000315	4	Yld.cim-1BL.3	C/G	C
Stage 1 1516 and Stage 2 1617 Mean irrigated-bed planting	1B_585076045	1B	1BL	585076045	93.52	1.73e-05	7	Yld.cim-1BL.4	G/A	A
Stage 1 and Stage 2 Mean combined irrigated-bed planting	1B_585076045	1B	1BL	585076045	93.52	0.000367	7	Yld.cim-1BL.4	G/A	A
Stage 1 irrigated-bed planting 1415	1B_585076045	1B	1BL	585076045	93.52	2.12e-07	7	Yld.cim-1BL.4	G/A	A
Stage 1 irrigated-bed planting 1516	1B_585076045	1B	1BL	585076045	93.52	2.41e-07	7	Yld.cim-1BL.4	G/A	A
Stage 1 irrigated-bed planting 1718	1B_585076045	1B	1BL	585076045	93.52	3.67e-06	7	Yld.cim-1BL.4	G/A	A
Stage 2 irrigated-bed planting 1617	1B_585076045	1B	1BL	585076045	93.52	9.27e-05	7	Yld.cim-1BL.4	G/A	A
Stage 2 severe-drought combined	1B_585076045	1B	1BL	585076045	93.52	0.00033	7	Yld.cim-1BL.4	G/A	A
Stage 1 and Stage 2 Mean combined irrigated-bed planting	1B_585535569	1B	1BL	585535569	93.52	0.000926	3	Yld.cim-1BL.4	A/G	G
Stage 1 irrigated-bed planting 1516	1B_585535569	1B	1BL	585535569	93.52	1.01e-06	3	Yld.cim-1BL.4	A/G	G
Stage 2 severe-drought combined	1B_585535569	1B	1BL	585535569	93.52	0.00037	3	Yld.cim-1BL.4	A/G	G
Stage 1 1415 and Stage 2 1516 Mean irrigated-bed planting	1B_686753081	1B	1BL	686753081	145.73	0.000563	4	Yld.cim-1BL.5	T/C	T
Stage 1 1516 and Stage 2 1617 Mean irrigated-bed planting	1B_686753081	1B	1BL	686753081	145.73	0.000306	4	Yld.cim-1BL.5	T/C	T
Stage 1 and Stage 2 Mean combined irrigated-bed planting	1B_686753081	1B	1BL	686753081	145.73	8.61e-07	4	Yld.cim-1BL.5	T/C	T
Stage 2 irrigated-bed planting combined	1B_686753081	1B	1BL	686753081	145.73	7.05e-06	4	Yld.cim-1BL.5	T/C	T
Stage 1 1415 and Stage 2 1516 Mean irrigated-bed planting	1B_686876645	1B	1BL	686876645	145.73	0.000797	5	Yld.cim-1BL.5	A/G	A
Stage 1 1516 and Stage 2 1617 Mean irrigated-bed planting	1B_686876645	1B	1BL	686876645	145.73	0.0005	5	Yld.cim-1BL.5	A/G	A
Stage 1 and Stage 2 Mean combined irrigated-bed planting	1B_686876645	1B	1BL	686876645	145.73	2.26e-06	5	Yld.cim-1BL.5	A/G	A
Stage 2 irrigated-bed planting combined	1B_686876645	1B	1BL	686876645	145.73	1.1e-05	5	Yld.cim-1BL.5	A/G	A
Stage 3 irrigated-bed planting combined	1B_686876645	1B	1BL	686876645	145.73	0.00027	5	Yld.cim-1BL.5	A/G	A
Stage 1 1415 and Stage 2 1516 Mean irrigated-bed planting	1B_687090072	1B	1BL	687090072	145.73	0.000797	4	Yld.cim-1BL.5	A/C	A
Stage 1 1516 and Stage 2 1617 Mean irrigated-bed planting	1B_687090072	1B	1BL	687090072	145.73	0.000488	4	Yld.cim-1BL.5	A/C	A
Stage 1 and Stage 2 Mean combined irrigated-bed planting	1B_687090072	1B	1BL	687090072	145.73	7.77e-07	4	Yld.cim-1BL.5	A/C	A
Stage 2 irrigated-bed planting combined	1B_687090072	1B	1BL	687090072	145.73	4.11e-06	4	Yld.cim-1BL.5	A/C	A
Stage 2 moderate-drought 1617	1D_72889936	1D	1DS	72889936	55.79	0.000214	2	Yld.cim-1D.1	C/T	C
Stage 2 severe-drought 1718	1D_72889936	1D	1DS	72889936	55.79	7.37e-05	2	Yld.cim-1D.1	C/T	C
Stage 2 moderate-drought 1617	1D_81460628	1D	1DS	81460628	55.79	0.000324	2	Yld.cim-1D.1	G/A	G
Stage 2 severe-drought 1718	1D_81460628	1D	1DS	81460628	55.79	3.92e-05	2	Yld.cim-1D.1	G/A	G
Stage 1 1718 and Stage 2 1819 Mean irrigated-bed planting	1D_262327291	1D	1DL	262327291	55.79	9.03e-05	2	Yld.cim-1D.1	G/T	G
Stage 2 irrigated-bed planting 1819	1D_262327291	1D	1DL	262327291	55.79	0.0001	2	Yld.cim-1D.1	G/T	G
Stage 2 severe-drought 1718	1D_341027597	1D	1DL	341027597	55.79	3.37e-05	2	Yld.cim-1D.1	G/A	G
Stage 2 severe-drought 1819	1D_341027597	1D	1DL	341027597	55.79	0.000344	2	Yld.cim-1D.1	G/A	G
Jabalpur 1516	1D_435259003	1D	1DL	435259003	81.92	0.000373	2	Yld.cim-1DL.1	A/G	G
Tandojam	1D_435259003	1D	1DL	435259003	81.92	0.000511	2	Yld.cim-1DL.1	A/G	G
Alentejo	2A_718152	2A	2AS	718152	0	2.7e-07	19	Yld.cim-2AS.1	C/T	C
Darul Aman	2A_718152	2A	2AS	718152	0	2.21e-05	19	Yld.cim-2AS.1	C/T	C
Jabalpur combined	2A_718152	2A	2AS	718152	0	2.44e-05	19	Yld.cim-2AS.1	C/T	C
Karnal	2A_718152	2A	2AS	718152	0	8.24e-12	19	Yld.cim-2AS.1	C/T	C
Ludhiana combined	2A_718152	2A	2AS	718152	0	1.23e-14	19	Yld.cim-2AS.1	C/T	C
Pantnagar	2A_718152	2A	2AS	718152	0	1.91e-08	19	Yld.cim-2AS.1	C/T	C
Pune	2A_718152	2A	2AS	718152	0	0.000819	19	Yld.cim-2AS.1	C/T	C
Pusa combined	2A_718152	2A	2AS	718152	0	4.24e-11	19	Yld.cim-2AS.1	C/T	C
Puza-I-Esan	2A_718152	2A	2AS	718152	0	0.000565	19	Yld.cim-2AS.1	C/T	C
Stage 1 irrigated-bed planting 1415	2A_718152	2A	2AS	718152	0	1.53e-21	19	Yld.cim-2AS.1	C/T	C
Stage 1 irrigated-bed planting 1516	2A_718152	2A	2AS	718152	0	7.83e-06	19	Yld.cim-2AS.1	C/T	C
Stage 1 irrigated-bed planting 1819	2A_718152	2A	2AS	718152	0	7.41e-06	19	Yld.cim-2AS.1	C/T	C
Stage 2 irrigated-bed planting combined	2A_718152	2A	2AS	718152	0	7.17e-12	19	Yld.cim-2AS.1	C/T	C
Stage 2 irrigated-flat planting 1516	2A_718152	2A	2AS	718152	0	0.000723	19	Yld.cim-2AS.1	C/T	C
Stage 2 irrigated-flat planting combined	2A_718152	2A	2AS	718152	0	9.21e-11	19	Yld.cim-2AS.1	C/T	C
Stage 2 moderate-drought combined	2A_718152	2A	2AS	718152	0	6.58e-08	19	Yld.cim-2AS.1	C/T	C
Stage 2 severe-drought combined	2A_718152	2A	2AS	718152	0	0.00032	19	Yld.cim-2AS.1	C/T	C
Stage 3 irrigated-bed planting combined	2A_718152	2A	2AS	718152	0	9.87e-10	19	Yld.cim-2AS.1	C/T	C
Tandojam	2A_718152	2A	2AS	718152	0	1.72e-08	19	Yld.cim-2AS.1	C/T	C
Alentejo	2A_735436	2A	2AS	735436	0	4.06e-06	21	Yld.cim-2AS.1	T/A	T
Darul Aman	2A_735436	2A	2AS	735436	0	1.72e-05	21	Yld.cim-2AS.1	T/A	T
Jabalpur combined	2A_735436	2A	2AS	735436	0	0.000433	21	Yld.cim-2AS.1	T/A	T
Karnal	2A_735436	2A	2AS	735436	0	4.53e-12	21	Yld.cim-2AS.1	T/A	T
Ludhiana combined	2A_735436	2A	2AS	735436	0	3.82e-13	21	Yld.cim-2AS.1	T/A	T
Pantnagar	2A_735436	2A	2AS	735436	0	4.51e-08	21	Yld.cim-2AS.1	T/A	T
Pusa combined	2A_735436	2A	2AS	735436	0	3.59e-11	21	Yld.cim-2AS.1	T/A	T
Puza-I-Esan	2A_735436	2A	2AS	735436	0	0.000467	21	Yld.cim-2AS.1	T/A	T
Sakrand	2A_735436	2A	2AS	735436	0	0.000374	21	Yld.cim-2AS.1	T/A	T
Stage 1 irrigated-bed planting 1314	2A_735436	2A	2AS	735436	0	6.1e-07	21	Yld.cim-2AS.1	T/A	T
Stage 1 irrigated-bed planting 1415	2A_735436	2A	2AS	735436	0	9.29e-22	21	Yld.cim-2AS.1	T/A	T
Stage 1 irrigated-bed planting 1516	2A_735436	2A	2AS	735436	0	6.85e-06	21	Yld.cim-2AS.1	T/A	T
Stage 1 irrigated-bed planting 1819	2A_735436	2A	2AS	735436	0	2.09e-06	21	Yld.cim-2AS.1	T/A	T
Stage 2 irrigated-bed planting combined	2A_735436	2A	2AS	735436	0	1.62e-12	21	Yld.cim-2AS.1	T/A	T
Stage 2 irrigated-flat planting combined	2A_735436	2A	2AS	735436	0	8.22e-11	21	Yld.cim-2AS.1	T/A	T
Stage 2 moderate-drought 1415	2A_735436	2A	2AS	735436	0	6.08e-05	21	Yld.cim-2AS.1	T/A	T
Stage 2 moderate-drought combined	2A_735436	2A	2AS	735436	0	2.57e-07	21	Yld.cim-2AS.1	T/A	T
Stage 2 severe-drought 1415	2A_735436	2A	2AS	735436	0	0.000217	21	Yld.cim-2AS.1	T/A	T
Stage 2 severe-drought combined	2A_735436	2A	2AS	735436	0	0.000448	21	Yld.cim-2AS.1	T/A	T
Stage 3 irrigated-bed planting combined	2A_735436	2A	2AS	735436	0	2.78e-11	21	Yld.cim-2AS.1	T/A	T
Tandojam	2A_735436	2A	2AS	735436	0	3.81e-08	21	Yld.cim-2AS.1	T/A	T
Alentejo	2A_1686041	2A	2AS	1686041	0	1.1e-05	19	Yld.cim-2AS.1	G/C	G
Darul Aman	2A_1686041	2A	2AS	1686041	0	1.21e-05	19	Yld.cim-2AS.1	G/C	G
Jabalpur combined	2A_1686041	2A	2AS	1686041	0	6.44e-06	19	Yld.cim-2AS.1	G/C	G
Karnal	2A_1686041	2A	2AS	1686041	0	4.58e-10	19	Yld.cim-2AS.1	G/C	G
Ludhiana combined	2A_1686041	2A	2AS	1686041	0	9.02e-14	19	Yld.cim-2AS.1	G/C	G
Pantnagar	2A_1686041	2A	2AS	1686041	0	8.54e-08	19	Yld.cim-2AS.1	G/C	G
Pusa combined	2A_1686041	2A	2AS	1686041	0	1.25e-10	19	Yld.cim-2AS.1	G/C	G
Puza-I-Esan	2A_1686041	2A	2AS	1686041	0	0.000183	19	Yld.cim-2AS.1	G/C	G
Stage 1 irrigated-bed planting 1314	2A_1686041	2A	2AS	1686041	0	1.98e-08	19	Yld.cim-2AS.1	G/C	G
Stage 1 irrigated-bed planting 1415	2A_1686041	2A	2AS	1686041	0	9.66e-21	19	Yld.cim-2AS.1	G/C	G
Stage 1 irrigated-bed planting 1516	2A_1686041	2A	2AS	1686041	0	4.46e-06	19	Yld.cim-2AS.1	G/C	G
Stage 1 irrigated-bed planting 1819	2A_1686041	2A	2AS	1686041	0	4.74e-06	19	Yld.cim-2AS.1	G/C	G
Stage 2 irrigated-bed planting combined	2A_1686041	2A	2AS	1686041	0	3.55e-12	19	Yld.cim-2AS.1	G/C	G
Stage 2 irrigated-flat planting combined	2A_1686041	2A	2AS	1686041	0	1.5e-10	19	Yld.cim-2AS.1	G/C	G
Stage 2 moderate-drought 1415	2A_1686041	2A	2AS	1686041	0	9.32e-05	19	Yld.cim-2AS.1	G/C	G
Stage 2 moderate-drought combined	2A_1686041	2A	2AS	1686041	0	3.05e-07	19	Yld.cim-2AS.1	G/C	G
Stage 2 severe-drought 1415	2A_1686041	2A	2AS	1686041	0	0.000402	19	Yld.cim-2AS.1	G/C	G
Stage 3 irrigated-bed planting combined	2A_1686041	2A	2AS	1686041	0	9.53e-10	19	Yld.cim-2AS.1	G/C	G
Tandojam	2A_1686041	2A	2AS	1686041	0	2.23e-08	19	Yld.cim-2AS.1	G/C	G
Alentejo	2A_1872142	2A	2AS	1872142	0	3.02e-06	18	Yld.cim-2AS.1	T/G	T
Darul Aman	2A_1872142	2A	2AS	1872142	0	1.61e-05	18	Yld.cim-2AS.1	T/G	T
Jabalpur combined	2A_1872142	2A	2AS	1872142	0	2.95e-07	18	Yld.cim-2AS.1	T/G	T
Karnal	2A_1872142	2A	2AS	1872142	0	1.18e-11	18	Yld.cim-2AS.1	T/G	T
Ludhiana combined	2A_1872142	2A	2AS	1872142	0	2.29e-15	18	Yld.cim-2AS.1	T/G	T
Pantnagar	2A_1872142	2A	2AS	1872142	0	3.39e-07	18	Yld.cim-2AS.1	T/G	T
Pirsabak	2A_1872142	2A	2AS	1872142	0	0.000993	18	Yld.cim-2AS.1	T/G	T
Pune	2A_1872142	2A	2AS	1872142	0	7.4e-05	18	Yld.cim-2AS.1	T/G	T
Pusa combined	2A_1872142	2A	2AS	1872142	0	4.9e-11	18	Yld.cim-2AS.1	T/G	T
Puza-I-Esan	2A_1872142	2A	2AS	1872142	0	0.000232	18	Yld.cim-2AS.1	T/G	T
Stage 1 irrigated-bed planting 1314	2A_1872142	2A	2AS	1872142	0	8.7e-09	18	Yld.cim-2AS.1	T/G	T
Stage 1 irrigated-bed planting 1415	2A_1872142	2A	2AS	1872142	0	9.34e-21	18	Yld.cim-2AS.1	T/G	T
Stage 1 irrigated-bed planting 1819	2A_1872142	2A	2AS	1872142	0	4.07e-06	18	Yld.cim-2AS.1	T/G	T
Stage 2 irrigated-bed planting combined	2A_1872142	2A	2AS	1872142	0	4.4e-13	18	Yld.cim-2AS.1	T/G	T
Stage 2 irrigated-flat planting combined	2A_1872142	2A	2AS	1872142	0	1.56e-10	18	Yld.cim-2AS.1	T/G	T
Stage 2 moderate-drought combined	2A_1872142	2A	2AS	1872142	0	2.06e-07	18	Yld.cim-2AS.1	T/G	T
Stage 3 irrigated-bed planting combined	2A_1872142	2A	2AS	1872142	0	1.47e-09	18	Yld.cim-2AS.1	T/G	T
Tandojam	2A_1872142	2A	2AS	1872142	0	3.81e-08	18	Yld.cim-2AS.1	T/G	T
Alentejo	2A_2367215	2A	2AS	2367215	0	5.62e-07	21	Yld.cim-2AS.1	C/A	C
Darul Aman	2A_2367215	2A	2AS	2367215	0	2.01e-05	21	Yld.cim-2AS.1	C/A	C
Jabalpur combined	2A_2367215	2A	2AS	2367215	0	9e-05	21	Yld.cim-2AS.1	C/A	C
Karnal	2A_2367215	2A	2AS	2367215	0	3.54e-10	21	Yld.cim-2AS.1	C/A	C
Ludhiana combined	2A_2367215	2A	2AS	2367215	0	9.31e-14	21	Yld.cim-2AS.1	C/A	C
Pantnagar	2A_2367215	2A	2AS	2367215	0	1.5e-06	21	Yld.cim-2AS.1	C/A	C
Pusa combined	2A_2367215	2A	2AS	2367215	0	1.75e-10	21	Yld.cim-2AS.1	C/A	C
Puza-I-Esan	2A_2367215	2A	2AS	2367215	0	0.000337	21	Yld.cim-2AS.1	C/A	C
Sakrand	2A_2367215	2A	2AS	2367215	0	0.000236	21	Yld.cim-2AS.1	C/A	C
Stage 1 irrigated-bed planting 1314	2A_2367215	2A	2AS	2367215	0	5.07e-09	21	Yld.cim-2AS.1	C/A	C
Stage 1 irrigated-bed planting 1415	2A_2367215	2A	2AS	2367215	0	1.29e-20	21	Yld.cim-2AS.1	C/A	C
Stage 1 irrigated-bed planting 1516	2A_2367215	2A	2AS	2367215	0	6.35e-06	21	Yld.cim-2AS.1	C/A	C
Stage 1 irrigated-bed planting 1819	2A_2367215	2A	2AS	2367215	0	4.52e-06	21	Yld.cim-2AS.1	C/A	C
Stage 2 irrigated-bed planting combined	2A_2367215	2A	2AS	2367215	0	6.47e-12	21	Yld.cim-2AS.1	C/A	C
Stage 2 irrigated-flat planting combined	2A_2367215	2A	2AS	2367215	0	2.3e-10	21	Yld.cim-2AS.1	C/A	C
Stage 2 moderate-drought 1415	2A_2367215	2A	2AS	2367215	0	6.77e-05	21	Yld.cim-2AS.1	C/A	C
Stage 2 moderate-drought combined	2A_2367215	2A	2AS	2367215	0	7.71e-08	21	Yld.cim-2AS.1	C/A	C
Stage 2 severe-drought 1415	2A_2367215	2A	2AS	2367215	0	0.000189	21	Yld.cim-2AS.1	C/A	C
Stage 2 severe-drought combined	2A_2367215	2A	2AS	2367215	0	0.00037	21	Yld.cim-2AS.1	C/A	C
Stage 3 irrigated-bed planting combined	2A_2367215	2A	2AS	2367215	0	5.18e-09	21	Yld.cim-2AS.1	C/A	C
Tandojam	2A_2367215	2A	2AS	2367215	0	4e-07	21	Yld.cim-2AS.1	C/A	C
Alentejo	2A_2800711	2A	2AS	2800711	0	3.7e-07	22	Yld.cim-2AS.1	A/G	A
Darul Aman	2A_2800711	2A	2AS	2800711	0	1.87e-05	22	Yld.cim-2AS.1	A/G	A
Jabalpur combined	2A_2800711	2A	2AS	2800711	0	4.45e-06	22	Yld.cim-2AS.1	A/G	A
Karnal	2A_2800711	2A	2AS	2800711	0	2.65e-09	22	Yld.cim-2AS.1	A/G	A
Ludhiana combined	2A_2800711	2A	2AS	2800711	0	1.5e-13	22	Yld.cim-2AS.1	A/G	A
Pantnagar	2A_2800711	2A	2AS	2800711	0	2.07e-07	22	Yld.cim-2AS.1	A/G	A
Pirsabak	2A_2800711	2A	2AS	2800711	0	0.000988	22	Yld.cim-2AS.1	A/G	A
Pune	2A_2800711	2A	2AS	2800711	0	0.000657	22	Yld.cim-2AS.1	A/G	A
Pusa combined	2A_2800711	2A	2AS	2800711	0	1.15e-11	22	Yld.cim-2AS.1	A/G	A
Puza-I-Esan	2A_2800711	2A	2AS	2800711	0	0.000273	22	Yld.cim-2AS.1	A/G	A
Stage 1 irrigated-bed planting 1314	2A_2800711	2A	2AS	2800711	0	1.76e-09	22	Yld.cim-2AS.1	A/G	A
Stage 1 irrigated-bed planting 1415	2A_2800711	2A	2AS	2800711	0	3.83e-21	22	Yld.cim-2AS.1	A/G	A
Stage 1 irrigated-bed planting 1516	2A_2800711	2A	2AS	2800711	0	2e-06	22	Yld.cim-2AS.1	A/G	A
Stage 1 irrigated-bed planting 1819	2A_2800711	2A	2AS	2800711	0	1.31103e-05	22	Yld.cim-2AS.1	A/G	A
Stage 2 irrigated-bed planting combined	2A_2800711	2A	2AS	2800711	0	8.66e-12	22	Yld.cim-2AS.1	A/G	A
Stage 2 irrigated-flat planting combined	2A_2800711	2A	2AS	2800711	0	1.4e-10	22	Yld.cim-2AS.1	A/G	A
Stage 2 moderate-drought 1415	2A_2800711	2A	2AS	2800711	0	0.000201	22	Yld.cim-2AS.1	A/G	A
Stage 2 moderate-drought combined	2A_2800711	2A	2AS	2800711	0	2.29e-07	22	Yld.cim-2AS.1	A/G	A
Stage 2 severe-drought 1415	2A_2800711	2A	2AS	2800711	0	0.000512	22	Yld.cim-2AS.1	A/G	A
Stage 2 severe-drought combined	2A_2800711	2A	2AS	2800711	0	0.000914	22	Yld.cim-2AS.1	A/G	A
Stage 3 irrigated-bed planting combined	2A_2800711	2A	2AS	2800711	0	1.5e-09	22	Yld.cim-2AS.1	A/G	A
Tandojam	2A_2800711	2A	2AS	2800711	0	3.22e-08	22	Yld.cim-2AS.1	A/G	A
Darul Aman	2A_2998843	2A	2AS	2998843	0	9.6e-06	13	Yld.cim-2AS.1	T/A	T
Jabalpur combined	2A_2998843	2A	2AS	2998843	0	2.9e-05	13	Yld.cim-2AS.1	T/A	T
Ludhiana combined	2A_2998843	2A	2AS	2998843	0	4.13e-14	13	Yld.cim-2AS.1	T/A	T
Pusa combined	2A_2998843	2A	2AS	2998843	0	4.98e-11	13	Yld.cim-2AS.1	T/A	T
Puza-I-Esan	2A_2998843	2A	2AS	2998843	0	0.00033	13	Yld.cim-2AS.1	T/A	T
Sakrand	2A_2998843	2A	2AS	2998843	0	0.000866	13	Yld.cim-2AS.1	T/A	T
Stage 1 irrigated-bed planting 1516	2A_2998843	2A	2AS	2998843	0	4.63e-06	13	Yld.cim-2AS.1	T/A	T
Stage 1 irrigated-bed planting 1819	2A_2998843	2A	2AS	2998843	0	8.59e-06	13	Yld.cim-2AS.1	T/A	T
Stage 2 irrigated-bed planting combined	2A_2998843	2A	2AS	2998843	0	2.95e-12	13	Yld.cim-2AS.1	T/A	T
Stage 2 irrigated-flat planting combined	2A_2998843	2A	2AS	2998843	0	5.26e-10	13	Yld.cim-2AS.1	T/A	T
Stage 2 moderate-drought combined	2A_2998843	2A	2AS	2998843	0	2.21e-07	13	Yld.cim-2AS.1	T/A	T
Stage 2 severe-drought combined	2A_2998843	2A	2AS	2998843	0	0.000696	13	Yld.cim-2AS.1	T/A	T
Stage 3 irrigated-bed planting combined	2A_2998843	2A	2AS	2998843	0	5.12e-09	13	Yld.cim-2AS.1	T/A	T
Alentejo	2A_4942949	2A	2AS	4942949	2.94	9.18e-08	20	Yld.cim-2AS.1	C/T	C
Darul Aman	2A_4942949	2A	2AS	4942949	2.94	8e-06	20	Yld.cim-2AS.1	C/T	C
Jabalpur combined	2A_4942949	2A	2AS	4942949	2.94	6.75e-06	20	Yld.cim-2AS.1	C/T	C
Karnal	2A_4942949	2A	2AS	4942949	2.94	1.27e-13	20	Yld.cim-2AS.1	C/T	C
Ludhiana combined	2A_4942949	2A	2AS	4942949	2.94	1.65e-14	20	Yld.cim-2AS.1	C/T	C
Pantnagar	2A_4942949	2A	2AS	4942949	2.94	7.39e-07	20	Yld.cim-2AS.1	C/T	C
Pusa combined	2A_4942949	2A	2AS	4942949	2.94	5.54e-10	20	Yld.cim-2AS.1	C/T	C
Puza-I-Esan	2A_4942949	2A	2AS	4942949	2.94	0.000382	20	Yld.cim-2AS.1	C/T	C
Sakrand	2A_4942949	2A	2AS	4942949	2.94	0.000832	20	Yld.cim-2AS.1	C/T	C
Stage 1 irrigated-bed planting 1314	2A_4942949	2A	2AS	4942949	2.94	9.07e-09	20	Yld.cim-2AS.1	C/T	C
Stage 1 irrigated-bed planting 1415	2A_4942949	2A	2AS	4942949	2.94	4.56e-21	20	Yld.cim-2AS.1	C/T	C
Stage 1 irrigated-bed planting 1516	2A_4942949	2A	2AS	4942949	2.94	2.76e-06	20	Yld.cim-2AS.1	C/T	C
Stage 1 irrigated-bed planting 1819	2A_4942949	2A	2AS	4942949	2.94	1.09e-06	20	Yld.cim-2AS.1	C/T	C
Stage 2 irrigated-bed planting combined	2A_4942949	2A	2AS	4942949	2.94	1.01e-11	20	Yld.cim-2AS.1	C/T	C
Stage 2 irrigated-flat planting combined	2A_4942949	2A	2AS	4942949	2.94	3.16e-10	20	Yld.cim-2AS.1	C/T	C
Stage 2 moderate-drought 1415	2A_4942949	2A	2AS	4942949	2.94	0.000273	20	Yld.cim-2AS.1	C/T	C
Stage 2 moderate-drought combined	2A_4942949	2A	2AS	4942949	2.94	2.49e-07	20	Yld.cim-2AS.1	C/T	C
Stage 2 severe-drought 1415	2A_4942949	2A	2AS	4942949	2.94	0.00082	20	Yld.cim-2AS.1	C/T	C
Stage 3 irrigated-bed planting combined	2A_4942949	2A	2AS	4942949	2.94	8.46e-10	20	Yld.cim-2AS.1	C/T	C
Tandojam	2A_4942949	2A	2AS	4942949	2.94	2.9e-08	20	Yld.cim-2AS.1	C/T	C
Darul Aman	2A_5690533	2A	2AS	5690533	8.86	2.34e-05	3	Yld.cim-2AS.1	G/A	A
Karnal	2A_5690533	2A	2AS	5690533	8.86	2.45e-09	3	Yld.cim-2AS.1	G/A	A
Puza-I-Esan	2A_5690533	2A	2AS	5690533	8.86	0.000365	3	Yld.cim-2AS.1	G/A	A
Alentejo	2A_8142744	2A	2AS	8142744	8.86	1.02e-07	19	Yld.cim-2AS.1	A/G	A
Bhairahwa	2A_8142744	2A	2AS	8142744	8.86	0.000492	19	Yld.cim-2AS.1	A/G	A
Darul Aman	2A_8142744	2A	2AS	8142744	8.86	1.8e-05	19	Yld.cim-2AS.1	A/G	A
Jabalpur combined	2A_8142744	2A	2AS	8142744	8.86	3.14e-06	19	Yld.cim-2AS.1	A/G	A
Karnal	2A_8142744	2A	2AS	8142744	8.86	2.49e-12	19	Yld.cim-2AS.1	A/G	A
Ludhiana combined	2A_8142744	2A	2AS	8142744	8.86	9.5e-15	19	Yld.cim-2AS.1	A/G	A
Pantnagar	2A_8142744	2A	2AS	8142744	8.86	1.99e-07	19	Yld.cim-2AS.1	A/G	A
Pune	2A_8142744	2A	2AS	8142744	8.86	0.000135	19	Yld.cim-2AS.1	A/G	A
Pusa combined	2A_8142744	2A	2AS	8142744	8.86	1.39e-10	19	Yld.cim-2AS.1	A/G	A
Puza-I-Esan	2A_8142744	2A	2AS	8142744	8.86	0.000555	19	Yld.cim-2AS.1	A/G	A
Stage 1 irrigated-bed planting 1314	2A_8142744	2A	2AS	8142744	8.86	1.1e-07	19	Yld.cim-2AS.1	A/G	A
Stage 1 irrigated-bed planting 1415	2A_8142744	2A	2AS	8142744	8.86	5.37e-21	19	Yld.cim-2AS.1	A/G	A
Stage 1 irrigated-bed planting 1516	2A_8142744	2A	2AS	8142744	8.86	6.42e-06	19	Yld.cim-2AS.1	A/G	A
Stage 2 irrigated-bed planting combined	2A_8142744	2A	2AS	8142744	8.86	1.32e-11	19	Yld.cim-2AS.1	A/G	A
Stage 2 irrigated-flat planting combined	2A_8142744	2A	2AS	8142744	8.86	2.77e-09	19	Yld.cim-2AS.1	A/G	A
Stage 2 moderate-drought 1415	2A_8142744	2A	2AS	8142744	8.86	0.000373	19	Yld.cim-2AS.1	A/G	A
Stage 2 moderate-drought combined	2A_8142744	2A	2AS	8142744	8.86	1.01e-07	19	Yld.cim-2AS.1	A/G	A
Stage 3 irrigated-bed planting combined	2A_8142744	2A	2AS	8142744	8.86	4.1e-10	19	Yld.cim-2AS.1	A/G	A
Tandojam	2A_8142744	2A	2AS	8142744	8.86	2.95e-08	19	Yld.cim-2AS.1	A/G	A
Jabalpur combined	2A_9121927	2A	2AS	9121927	8.86	1.73e-06	11	Yld.cim-2AS.1	T/A	T
Karnal	2A_9121927	2A	2AS	9121927	8.86	2.17e-05	11	Yld.cim-2AS.1	T/A	T
Ludhiana combined	2A_9121927	2A	2AS	9121927	8.86	1.27e-09	11	Yld.cim-2AS.1	T/A	T
Pantnagar	2A_9121927	2A	2AS	9121927	8.86	4.69e-05	11	Yld.cim-2AS.1	T/A	T
Pusa combined	2A_9121927	2A	2AS	9121927	8.86	2.33e-08	11	Yld.cim-2AS.1	T/A	T
Stage 1 irrigated-bed planting 1415	2A_9121927	2A	2AS	9121927	8.86	2.14e-13	11	Yld.cim-2AS.1	T/A	T
Stage 2 irrigated-bed planting combined	2A_9121927	2A	2AS	9121927	8.86	4.3e-07	11	Yld.cim-2AS.1	T/A	T
Stage 2 irrigated-flat planting combined	2A_9121927	2A	2AS	9121927	8.86	1.2e-06	11	Yld.cim-2AS.1	T/A	T
Stage 2 moderate-drought combined	2A_9121927	2A	2AS	9121927	8.86	2.83e-07	11	Yld.cim-2AS.1	T/A	T
Stage 3 irrigated-bed planting combined	2A_9121927	2A	2AS	9121927	8.86	3.33e-07	11	Yld.cim-2AS.1	T/A	T
Tandojam	2A_9121927	2A	2AS	9121927	8.86	8.15e-05	11	Yld.cim-2AS.1	T/A	T
Alentejo	2A_11845324	2A	2AS	11845324	8.86	6.51e-07	19	Yld.cim-2AS.1	G/T	G
Darul Aman	2A_11845324	2A	2AS	11845324	8.86	6.09e-05	19	Yld.cim-2AS.1	G/T	G
Jabalpur combined	2A_11845324	2A	2AS	11845324	8.86	4.71e-05	19	Yld.cim-2AS.1	G/T	G
Karnal	2A_11845324	2A	2AS	11845324	8.86	1.77e-09	19	Yld.cim-2AS.1	G/T	G
Kyaukme	2A_11845324	2A	2AS	11845324	8.86	0.000959	19	Yld.cim-2AS.1	G/T	G
Ludhiana combined	2A_11845324	2A	2AS	11845324	8.86	2.49e-13	19	Yld.cim-2AS.1	G/T	G
Pantnagar	2A_11845324	2A	2AS	11845324	8.86	1.65e-07	19	Yld.cim-2AS.1	G/T	G
Pusa combined	2A_11845324	2A	2AS	11845324	8.86	5.89e-09	19	Yld.cim-2AS.1	G/T	G
Puza-I-Esan	2A_11845324	2A	2AS	11845324	8.86	0.000529	19	Yld.cim-2AS.1	G/T	G
Sakrand	2A_11845324	2A	2AS	11845324	8.86	4.02e-05	19	Yld.cim-2AS.1	G/T	G
Stage 1 irrigated-bed planting 1415	2A_11845324	2A	2AS	11845324	8.86	1.12e-21	19	Yld.cim-2AS.1	G/T	G
Stage 1 irrigated-bed planting 1516	2A_11845324	2A	2AS	11845324	8.86	2.65e-06	19	Yld.cim-2AS.1	G/T	G
Stage 2 irrigated-bed planting combined	2A_11845324	2A	2AS	11845324	8.86	1.11e-12	19	Yld.cim-2AS.1	G/T	G
Stage 2 irrigated-flat planting 1516	2A_11845324	2A	2AS	11845324	8.86	0.000617	19	Yld.cim-2AS.1	G/T	G
Stage 2 irrigated-flat planting combined	2A_11845324	2A	2AS	11845324	8.86	5.46e-10	19	Yld.cim-2AS.1	G/T	G
Stage 2 moderate-drought combined	2A_11845324	2A	2AS	11845324	8.86	6.03e-08	19	Yld.cim-2AS.1	G/T	G
Stage 2 severe-drought combined	2A_11845324	2A	2AS	11845324	8.86	0.000302	19	Yld.cim-2AS.1	G/T	G
Stage 3 irrigated-bed planting combined	2A_11845324	2A	2AS	11845324	8.86	1.18e-08	19	Yld.cim-2AS.1	G/T	G
Tandojam	2A_11845324	2A	2AS	11845324	8.86	1.31e-07	19	Yld.cim-2AS.1	G/T	G
Alentejo	2A_13121298	2A	2AS	13121298	8.86	8.82e-08	5	Yld.cim-2AS.1	T/C	T
Darul Aman	2A_13121298	2A	2AS	13121298	8.86	2.11e-05	5	Yld.cim-2AS.1	T/C	T
Karnal	2A_13121298	2A	2AS	13121298	8.86	2.74e-10	5	Yld.cim-2AS.1	T/C	T
Pantnagar	2A_13121298	2A	2AS	13121298	8.86	3.22e-07	5	Yld.cim-2AS.1	T/C	T
Puza-I-Esan	2A_13121298	2A	2AS	13121298	8.86	0.000193	5	Yld.cim-2AS.1	T/C	T
Jabalpur combined	2A_13135933	2A	2AS	13135933	8.86	0.000407	12	Yld.cim-2AS.1	C/T	C
Ludhiana combined	2A_13135933	2A	2AS	13135933	8.86	6.81e-10	12	Yld.cim-2AS.1	C/T	C
Pusa combined	2A_13135933	2A	2AS	13135933	8.86	8.15e-06	12	Yld.cim-2AS.1	C/T	C
Puza-I-Esan	2A_13135933	2A	2AS	13135933	8.86	0.000142	12	Yld.cim-2AS.1	C/T	C
Stage 1 irrigated-bed planting 1415	2A_13135933	2A	2AS	13135933	8.86	1.5e-21	12	Yld.cim-2AS.1	C/T	C
Stage 1 irrigated-bed planting 1516	2A_13135933	2A	2AS	13135933	8.86	8.77e-08	12	Yld.cim-2AS.1	C/T	C
Stage 1 irrigated-bed planting combined	2A_13135933	2A	2AS	13135933	8.86	7.21e-57	12	Yld.cim-2AS.1	C/T	C
Stage 2 irrigated-bed planting combined	2A_13135933	2A	2AS	13135933	8.86	7.73e-12	12	Yld.cim-2AS.1	C/T	C
Stage 2 irrigated-flat planting combined	2A_13135933	2A	2AS	13135933	8.86	9.2e-09	12	Yld.cim-2AS.1	C/T	C
Stage 2 moderate-drought combined	2A_13135933	2A	2AS	13135933	8.86	6.06e-09	12	Yld.cim-2AS.1	C/T	C
Stage 2 severe-drought combined	2A_13135933	2A	2AS	13135933	8.86	0.000177	12	Yld.cim-2AS.1	C/T	C
Stage 3 irrigated-bed planting combined	2A_13135933	2A	2AS	13135933	8.86	1.9e-10	12	Yld.cim-2AS.1	C/T	C
Darul Aman	2A_14025753	2A	2AS	14025753	8.86	5.77e-05	4	Yld.cim-2AS.1	A/T	A
Puza-I-Esan	2A_14025753	2A	2AS	14025753	8.86	0.000241	4	Yld.cim-2AS.1	A/T	A
Stage 1 irrigated-bed planting 1516	2A_14025753	2A	2AS	14025753	8.86	5.11e-06	4	Yld.cim-2AS.1	A/T	A
Stage 1 irrigated-bed planting 1819	2A_14025753	2A	2AS	14025753	8.86	8.09e-06	4	Yld.cim-2AS.1	A/T	A
Alentejo	2A_14418760	2A	2AS	14418760	8.86	1.88e-06	19	Yld.cim-2AS.1	A/G	A
Darul Aman	2A_14418760	2A	2AS	14418760	8.86	1.04e-05	19	Yld.cim-2AS.1	A/G	A
Jabalpur combined	2A_14418760	2A	2AS	14418760	8.86	1.35e-06	19	Yld.cim-2AS.1	A/G	A
Karnal	2A_14418760	2A	2AS	14418760	8.86	1.96e-12	19	Yld.cim-2AS.1	A/G	A
Ludhiana combined	2A_14418760	2A	2AS	14418760	8.86	3.79e-14	19	Yld.cim-2AS.1	A/G	A
Pantnagar	2A_14418760	2A	2AS	14418760	8.86	2.8e-07	19	Yld.cim-2AS.1	A/G	A
Pune	2A_14418760	2A	2AS	14418760	8.86	0.000648	19	Yld.cim-2AS.1	A/G	A
Pusa combined	2A_14418760	2A	2AS	14418760	8.86	3.92e-11	19	Yld.cim-2AS.1	A/G	A
Puza-I-Esan	2A_14418760	2A	2AS	14418760	8.86	0.00014	19	Yld.cim-2AS.1	A/G	A
Stage 1 irrigated-bed planting 1314	2A_14418760	2A	2AS	14418760	8.86	1.21e-06	19	Yld.cim-2AS.1	A/G	A
Stage 1 irrigated-bed planting 1415	2A_14418760	2A	2AS	14418760	8.86	7.75e-22	19	Yld.cim-2AS.1	A/G	A
Stage 1 irrigated-bed planting 1516	2A_14418760	2A	2AS	14418760	8.86	9.89e-07	19	Yld.cim-2AS.1	A/G	A
Stage 1 irrigated-bed planting 1819	2A_14418760	2A	2AS	14418760	8.86	1.56e-06	19	Yld.cim-2AS.1	A/G	A
Stage 2 irrigated-bed planting combined	2A_14418760	2A	2AS	14418760	8.86	1.49e-10	19	Yld.cim-2AS.1	A/G	A
Stage 2 irrigated-flat planting 1516	2A_14418760	2A	2AS	14418760	8.86	0.000717	19	Yld.cim-2AS.1	A/G	A
Stage 2 irrigated-flat planting combined	2A_14418760	2A	2AS	14418760	8.86	6.65e-10	19	Yld.cim-2AS.1	A/G	A
Stage 2 moderate-drought combined	2A_14418760	2A	2AS	14418760	8.86	1.21e-07	19	Yld.cim-2AS.1	A/G	A
Stage 3 irrigated-bed planting combined	2A_14418760	2A	2AS	14418760	8.86	1.05e-10	19	Yld.cim-2AS.1	A/G	A
Tandojam	2A_14418760	2A	2AS	14418760	8.86	5.83e-08	19	Yld.cim-2AS.1	A/G	A
Alentejo	2A_14978553	2A	2AS	14978553	8.86	6.31e-06	16	Yld.cim-2AS.1	T/C	T
Darul Aman	2A_14978553	2A	2AS	14978553	8.86	1.7e-05	16	Yld.cim-2AS.1	T/C	T
Jabalpur combined	2A_14978553	2A	2AS	14978553	8.86	0.000426	16	Yld.cim-2AS.1	T/C	T
Karnal	2A_14978553	2A	2AS	14978553	8.86	1.52e-08	16	Yld.cim-2AS.1	T/C	T
Ludhiana combined	2A_14978553	2A	2AS	14978553	8.86	4.42e-13	16	Yld.cim-2AS.1	T/C	T
Pantnagar	2A_14978553	2A	2AS	14978553	8.86	6.46e-07	16	Yld.cim-2AS.1	T/C	T
Pusa combined	2A_14978553	2A	2AS	14978553	8.86	1.71e-08	16	Yld.cim-2AS.1	T/C	T
Puza-I-Esan	2A_14978553	2A	2AS	14978553	8.86	0.000384	16	Yld.cim-2AS.1	T/C	T
Stage 1 irrigated-bed planting 1415	2A_14978553	2A	2AS	14978553	8.86	7.85e-21	16	Yld.cim-2AS.1	T/C	T
Stage 1 irrigated-bed planting 1516	2A_14978553	2A	2AS	14978553	8.86	4.66e-06	16	Yld.cim-2AS.1	T/C	T
Stage 1 irrigated-bed planting 1819	2A_14978553	2A	2AS	14978553	8.86	1.74e-06	16	Yld.cim-2AS.1	T/C	T
Stage 2 irrigated-bed planting combined	2A_14978553	2A	2AS	14978553	8.86	7.35e-12	16	Yld.cim-2AS.1	T/C	T
Stage 2 irrigated-flat planting combined	2A_14978553	2A	2AS	14978553	8.86	1.22e-09	16	Yld.cim-2AS.1	T/C	T
Stage 2 moderate-drought combined	2A_14978553	2A	2AS	14978553	8.86	3.27e-08	16	Yld.cim-2AS.1	T/C	T
Stage 3 irrigated-bed planting combined	2A_14978553	2A	2AS	14978553	8.86	2.42e-06	16	Yld.cim-2AS.1	T/C	T
Tandojam	2A_14978553	2A	2AS	14978553	8.86	6.15e-06	16	Yld.cim-2AS.1	T/C	T
Alentejo	2A_15449240	2A	2AS	15449240	8.86	7.99e-07	22	Yld.cim-2AS.1	C/G	C
Darul Aman	2A_15449240	2A	2AS	15449240	8.86	1.74e-05	22	Yld.cim-2AS.1	C/G	C
Jabalpur combined	2A_15449240	2A	2AS	15449240	8.86	1.13e-06	22	Yld.cim-2AS.1	C/G	C
Karnal	2A_15449240	2A	2AS	15449240	8.86	1.57e-10	22	Yld.cim-2AS.1	C/G	C
Ludhiana combined	2A_15449240	2A	2AS	15449240	8.86	1.62e-13	22	Yld.cim-2AS.1	C/G	C
Pantnagar	2A_15449240	2A	2AS	15449240	8.86	1.14e-07	22	Yld.cim-2AS.1	C/G	C
Pune	2A_15449240	2A	2AS	15449240	8.86	0.000278	22	Yld.cim-2AS.1	C/G	C
Pusa combined	2A_15449240	2A	2AS	15449240	8.86	1.59e-11	22	Yld.cim-2AS.1	C/G	C
Puza-I-Esan	2A_15449240	2A	2AS	15449240	8.86	0.000182	22	Yld.cim-2AS.1	C/G	C
Safiabad	2A_15449240	2A	2AS	15449240	8.86	0.00039	22	Yld.cim-2AS.1	C/G	C
Stage 1 irrigated-bed planting 1314	2A_15449240	2A	2AS	15449240	8.86	1.59e-07	22	Yld.cim-2AS.1	C/G	C
Stage 1 irrigated-bed planting 1415	2A_15449240	2A	2AS	15449240	8.86	2.51e-21	22	Yld.cim-2AS.1	C/G	C
Stage 1 irrigated-bed planting 1516	2A_15449240	2A	2AS	15449240	8.86	2.36e-06	22	Yld.cim-2AS.1	C/G	C
Stage 1 irrigated-bed planting 1819	2A_15449240	2A	2AS	15449240	8.86	1.37e-06	22	Yld.cim-2AS.1	C/G	C
Stage 2 irrigated-bed planting combined	2A_15449240	2A	2AS	15449240	8.86	5.62e-13	22	Yld.cim-2AS.1	C/G	C
Stage 2 irrigated-flat planting 1516	2A_15449240	2A	2AS	15449240	8.86	0.000684	22	Yld.cim-2AS.1	C/G	C
Stage 2 irrigated-flat planting combined	2A_15449240	2A	2AS	15449240	8.86	2.77e-10	22	Yld.cim-2AS.1	C/G	C
Stage 2 moderate-drought 1415	2A_15449240	2A	2AS	15449240	8.86	0.000755	22	Yld.cim-2AS.1	C/G	C
Stage 2 moderate-drought combined	2A_15449240	2A	2AS	15449240	8.86	5.04e-07	22	Yld.cim-2AS.1	C/G	C
Stage 2 severe-drought 1415	2A_15449240	2A	2AS	15449240	8.86	0.000143	22	Yld.cim-2AS.1	C/G	C
Stage 3 irrigated-bed planting combined	2A_15449240	2A	2AS	15449240	8.86	5.32e-10	22	Yld.cim-2AS.1	C/G	C
Tandojam	2A_15449240	2A	2AS	15449240	8.86	7.56e-08	22	Yld.cim-2AS.1	C/G	C
Alentejo	2A_15755581	2A	2AS	15755581	8.86	4.92e-06	24	Yld.cim-2AS.1	A/G	A
Darul Aman	2A_15755581	2A	2AS	15755581	8.86	1.01e-05	24	Yld.cim-2AS.1	A/G	A
Jabalpur combined	2A_15755581	2A	2AS	15755581	8.86	1.61e-05	24	Yld.cim-2AS.1	A/G	A
Karnal	2A_15755581	2A	2AS	15755581	8.86	6.04e-13	24	Yld.cim-2AS.1	A/G	A
Ludhiana combined	2A_15755581	2A	2AS	15755581	8.86	4.01e-15	24	Yld.cim-2AS.1	A/G	A
Pantnagar	2A_15755581	2A	2AS	15755581	8.86	6.9e-09	24	Yld.cim-2AS.1	A/G	A
Pirsabak	2A_15755581	2A	2AS	15755581	8.86	0.000776	24	Yld.cim-2AS.1	A/G	A
Pune	2A_15755581	2A	2AS	15755581	8.86	0.000562	24	Yld.cim-2AS.1	A/G	A
Pusa combined	2A_15755581	2A	2AS	15755581	8.86	2.41e-11	24	Yld.cim-2AS.1	A/G	A
Puza-I-Esan	2A_15755581	2A	2AS	15755581	8.86	0.00055	24	Yld.cim-2AS.1	A/G	A
Safiabad	2A_15755581	2A	2AS	15755581	8.86	0.000784	24	Yld.cim-2AS.1	A/G	A
Sakrand	2A_15755581	2A	2AS	15755581	8.86	0.00034	24	Yld.cim-2AS.1	A/G	A
Stage 1 irrigated-bed planting 1314	2A_15755581	2A	2AS	15755581	8.86	8.2e-07	24	Yld.cim-2AS.1	A/G	A
Stage 1 irrigated-bed planting 1415	2A_15755581	2A	2AS	15755581	8.86	2.18e-21	24	Yld.cim-2AS.1	A/G	A
Stage 1 irrigated-bed planting 1516	2A_15755581	2A	2AS	15755581	8.86	5.38e-06	24	Yld.cim-2AS.1	A/G	A
Stage 1 irrigated-bed planting 1819	2A_15755581	2A	2AS	15755581	8.86	4.58e-08	24	Yld.cim-2AS.1	A/G	A
Stage 2 irrigated-bed planting combined	2A_15755581	2A	2AS	15755581	8.86	8.47e-13	24	Yld.cim-2AS.1	A/G	A
Stage 2 irrigated-flat planting combined	2A_15755581	2A	2AS	15755581	8.86	2.06e-10	24	Yld.cim-2AS.1	A/G	A
Stage 2 moderate-drought 1415	2A_15755581	2A	2AS	15755581	8.86	0.000262	24	Yld.cim-2AS.1	A/G	A
Stage 2 moderate-drought combined	2A_15755581	2A	2AS	15755581	8.86	2.02e-07	24	Yld.cim-2AS.1	A/G	A
Stage 2 severe-drought 1415	2A_15755581	2A	2AS	15755581	8.86	0.000538	24	Yld.cim-2AS.1	A/G	A
Stage 2 severe-drought combined	2A_15755581	2A	2AS	15755581	8.86	0.000523	24	Yld.cim-2AS.1	A/G	A
Stage 3 irrigated-bed planting combined	2A_15755581	2A	2AS	15755581	8.86	2.86e-09	24	Yld.cim-2AS.1	A/G	A
Tandojam	2A_15755581	2A	2AS	15755581	8.86	9.6e-09	24	Yld.cim-2AS.1	A/G	A
Alentejo	2A_15962301	2A	2AS	15962301	8.86	3.03e-06	19	Yld.cim-2AS.1	T/C	T
Darul Aman	2A_15962301	2A	2AS	15962301	8.86	2.96e-05	19	Yld.cim-2AS.1	T/C	T
Jabalpur combined	2A_15962301	2A	2AS	15962301	8.86	1.16e-05	19	Yld.cim-2AS.1	T/C	T
Karnal	2A_15962301	2A	2AS	15962301	8.86	2.65e-10	19	Yld.cim-2AS.1	T/C	T
Ludhiana combined	2A_15962301	2A	2AS	15962301	8.86	3.35e-15	19	Yld.cim-2AS.1	T/C	T
Pantnagar	2A_15962301	2A	2AS	15962301	8.86	1.14e-08	19	Yld.cim-2AS.1	T/C	T
Pusa combined	2A_15962301	2A	2AS	15962301	8.86	1.76e-12	19	Yld.cim-2AS.1	T/C	T
Puza-I-Esan	2A_15962301	2A	2AS	15962301	8.86	0.000441	19	Yld.cim-2AS.1	T/C	T
Stage 1 irrigated-bed planting 1314	2A_15962301	2A	2AS	15962301	8.86	7.77e-09	19	Yld.cim-2AS.1	T/C	T
Stage 1 irrigated-bed planting 1415	2A_15962301	2A	2AS	15962301	8.86	2.77e-21	19	Yld.cim-2AS.1	T/C	T
Stage 1 irrigated-bed planting 1516	2A_15962301	2A	2AS	15962301	8.86	7.59e-07	19	Yld.cim-2AS.1	T/C	T
Stage 1 irrigated-bed planting 1819	2A_15962301	2A	2AS	15962301	8.86	1.88e-06	19	Yld.cim-2AS.1	T/C	T
Stage 2 irrigated-bed planting combined	2A_15962301	2A	2AS	15962301	8.86	5.38e-12	19	Yld.cim-2AS.1	T/C	T
Stage 2 irrigated-flat planting 1516	2A_15962301	2A	2AS	15962301	8.86	0.000576	19	Yld.cim-2AS.1	T/C	T
Stage 2 irrigated-flat planting combined	2A_15962301	2A	2AS	15962301	8.86	2.67e-10	19	Yld.cim-2AS.1	T/C	T
Stage 2 moderate-drought 1415	2A_15962301	2A	2AS	15962301	8.86	0.000623	19	Yld.cim-2AS.1	T/C	T
Stage 2 moderate-drought combined	2A_15962301	2A	2AS	15962301	8.86	6.09e-07	19	Yld.cim-2AS.1	T/C	T
Stage 3 irrigated-bed planting combined	2A_15962301	2A	2AS	15962301	8.86	8.56e-10	19	Yld.cim-2AS.1	T/C	T
Tandojam	2A_15962301	2A	2AS	15962301	8.86	6.68e-08	19	Yld.cim-2AS.1	T/C	T
Alentejo	2A_16629866	2A	2AS	16629866	8.86	2.99e-06	15	Yld.cim-2AS.1	A/G	A
Darul Aman	2A_16629866	2A	2AS	16629866	8.86	1.91e-05	15	Yld.cim-2AS.1	A/G	A
Jabalpur combined	2A_16629866	2A	2AS	16629866	8.86	6.83e-06	15	Yld.cim-2AS.1	A/G	A
Karnal	2A_16629866	2A	2AS	16629866	8.86	2.27e-12	15	Yld.cim-2AS.1	A/G	A
Ludhiana combined	2A_16629866	2A	2AS	16629866	8.86	9.49e-15	15	Yld.cim-2AS.1	A/G	A
Pantnagar	2A_16629866	2A	2AS	16629866	8.86	3.01e-07	15	Yld.cim-2AS.1	A/G	A
Pusa combined	2A_16629866	2A	2AS	16629866	8.86	6.69e-11	15	Yld.cim-2AS.1	A/G	A
Puza-I-Esan	2A_16629866	2A	2AS	16629866	8.86	0.000319	15	Yld.cim-2AS.1	A/G	A
Stage 1 irrigated-bed planting 1516	2A_16629866	2A	2AS	16629866	8.86	5.79e-06	15	Yld.cim-2AS.1	A/G	A
Stage 1 irrigated-bed planting 1819	2A_16629866	2A	2AS	16629866	8.86	2.54e-06	15	Yld.cim-2AS.1	A/G	A
Stage 2 irrigated-bed planting combined	2A_16629866	2A	2AS	16629866	8.86	4.92e-13	15	Yld.cim-2AS.1	A/G	A
Stage 2 irrigated-flat planting combined	2A_16629866	2A	2AS	16629866	8.86	8.91e-12	15	Yld.cim-2AS.1	A/G	A
Stage 2 moderate-drought combined	2A_16629866	2A	2AS	16629866	8.86	2.52e-07	15	Yld.cim-2AS.1	A/G	A
Stage 3 irrigated-bed planting combined	2A_16629866	2A	2AS	16629866	8.86	1.28e-07	15	Yld.cim-2AS.1	A/G	A
Tandojam	2A_16629866	2A	2AS	16629866	8.86	2.6e-08	15	Yld.cim-2AS.1	A/G	A
Stage 2 irrigated-bed planting combined	2A_16823170	2A	2AS	16823170	8.86	3.71e-12	3	Yld.cim-2AS.1	G/A	G
Stage 2 irrigated-flat planting combined	2A_16823170	2A	2AS	16823170	8.86	1.57e-10	3	Yld.cim-2AS.1	G/A	G
Stage 2 moderate-drought combined	2A_16823170	2A	2AS	16823170	8.86	5.86e-08	3	Yld.cim-2AS.1	G/A	G
Stage 2 irrigated-bed planting combined	2A_16881506	2A	2AS	16881506	8.86	1.18e-10	3	Yld.cim-2AS.1	C/T	C
Stage 2 irrigated-flat planting combined	2A_16881506	2A	2AS	16881506	8.86	3.29e-11	3	Yld.cim-2AS.1	C/T	C
Stage 2 moderate-drought combined	2A_16881506	2A	2AS	16881506	8.86	1e-07	3	Yld.cim-2AS.1	C/T	C
Alentejo	2A_17242554	2A	2AS	17242554	8.86	1.28e-05	6	Yld.cim-2AS.1	A/G	G
Karnal	2A_17242554	2A	2AS	17242554	8.86	3.65e-09	6	Yld.cim-2AS.1	A/G	G
Pantnagar	2A_17242554	2A	2AS	17242554	8.86	4.81e-08	6	Yld.cim-2AS.1	A/G	G
Pune	2A_17242554	2A	2AS	17242554	8.86	8.43e-05	6	Yld.cim-2AS.1	A/G	G
Stage 1 irrigated-bed planting 1314	2A_17242554	2A	2AS	17242554	8.86	1.85e-10	6	Yld.cim-2AS.1	A/G	G
Tandojam	2A_17242554	2A	2AS	17242554	8.86	2.62e-08	6	Yld.cim-2AS.1	A/G	G
Alentejo	2A_17830617	2A	2AS	17830617	8.86	5.02e-07	19	Yld.cim-2AS.1	T/C	T
Darul Aman	2A_17830617	2A	2AS	17830617	8.86	3.28e-05	19	Yld.cim-2AS.1	T/C	T
Jabalpur combined	2A_17830617	2A	2AS	17830617	8.86	4.71e-06	19	Yld.cim-2AS.1	T/C	T
Karnal	2A_17830617	2A	2AS	17830617	8.86	2.5e-10	19	Yld.cim-2AS.1	T/C	T
Ludhiana combined	2A_17830617	2A	2AS	17830617	8.86	1.16e-15	19	Yld.cim-2AS.1	T/C	T
Pantnagar	2A_17830617	2A	2AS	17830617	8.86	8.72e-07	19	Yld.cim-2AS.1	T/C	T
Pusa combined	2A_17830617	2A	2AS	17830617	8.86	5.18e-11	19	Yld.cim-2AS.1	T/C	T
Puza-I-Esan	2A_17830617	2A	2AS	17830617	8.86	0.000233	19	Yld.cim-2AS.1	T/C	T
Safiabad	2A_17830617	2A	2AS	17830617	8.86	0.000817	19	Yld.cim-2AS.1	T/C	T
Stage 1 irrigated-bed planting 1314	2A_17830617	2A	2AS	17830617	8.86	2.39e-09	19	Yld.cim-2AS.1	T/C	T
Stage 1 irrigated-bed planting 1415	2A_17830617	2A	2AS	17830617	8.86	7.41e-22	19	Yld.cim-2AS.1	T/C	T
Stage 1 irrigated-bed planting 1516	2A_17830617	2A	2AS	17830617	8.86	3.03e-06	19	Yld.cim-2AS.1	T/C	T
Stage 1 irrigated-bed planting 1819	2A_17830617	2A	2AS	17830617	8.86	3.25e-06	19	Yld.cim-2AS.1	T/C	T
Stage 2 irrigated-bed planting combined	2A_17830617	2A	2AS	17830617	8.86	3.18e-11	19	Yld.cim-2AS.1	T/C	T
Stage 2 irrigated-flat planting combined	2A_17830617	2A	2AS	17830617	8.86	2.1e-09	19	Yld.cim-2AS.1	T/C	T
Stage 2 moderate-drought 1415	2A_17830617	2A	2AS	17830617	8.86	0.000421	19	Yld.cim-2AS.1	T/C	T
Stage 2 moderate-drought combined	2A_17830617	2A	2AS	17830617	8.86	2.16e-07	19	Yld.cim-2AS.1	T/C	T
Stage 3 irrigated-bed planting combined	2A_17830617	2A	2AS	17830617	8.86	3.72e-09	19	Yld.cim-2AS.1	T/C	T
Tandojam	2A_17830617	2A	2AS	17830617	8.86	1.22e-08	19	Yld.cim-2AS.1	T/C	T
Stage 1 and Stage 2 Mean combined irrigated-bed planting	2A_18359259	2A	2AS	18359259	8.86	0.000309	4	Yld.cim-2AS.1	A/G	A
Stage 2 irrigated-bed planting combined	2A_18359259	2A	2AS	18359259	8.86	1.27e-11	4	Yld.cim-2AS.1	A/G	A
Stage 2 irrigated-flat planting combined	2A_18359259	2A	2AS	18359259	8.86	2.31e-11	4	Yld.cim-2AS.1	A/G	A
Stage 2 moderate-drought combined	2A_18359259	2A	2AS	18359259	8.86	3.29e-05	4	Yld.cim-2AS.1	A/G	A
Alentejo	2A_18468495	2A	2AS	18468495	8.86	3.08e-07	22	Yld.cim-2AS.1	C/G	C
Darul Aman	2A_18468495	2A	2AS	18468495	8.86	1.26e-05	22	Yld.cim-2AS.1	C/G	C
Jabalpur combined	2A_18468495	2A	2AS	18468495	8.86	8.26e-06	22	Yld.cim-2AS.1	C/G	C
Karnal	2A_18468495	2A	2AS	18468495	8.86	5.15e-10	22	Yld.cim-2AS.1	C/G	C
Ludhiana combined	2A_18468495	2A	2AS	18468495	8.86	2.43e-13	22	Yld.cim-2AS.1	C/G	C
Pantnagar	2A_18468495	2A	2AS	18468495	8.86	2.03e-07	22	Yld.cim-2AS.1	C/G	C
Pune	2A_18468495	2A	2AS	18468495	8.86	0.00082	22	Yld.cim-2AS.1	C/G	C
Pusa combined	2A_18468495	2A	2AS	18468495	8.86	2.17e-10	22	Yld.cim-2AS.1	C/G	C
Puza-I-Esan	2A_18468495	2A	2AS	18468495	8.86	9.72e-05	22	Yld.cim-2AS.1	C/G	C
Safiabad	2A_18468495	2A	2AS	18468495	8.86	0.000935	22	Yld.cim-2AS.1	C/G	C
Stage 1 irrigated-bed planting 1314	2A_18468495	2A	2AS	18468495	8.86	1.34e-09	22	Yld.cim-2AS.1	C/G	C
Stage 1 irrigated-bed planting 1415	2A_18468495	2A	2AS	18468495	8.86	1.33e-21	22	Yld.cim-2AS.1	C/G	C
Stage 1 irrigated-bed planting 1516	2A_18468495	2A	2AS	18468495	8.86	2e-06	22	Yld.cim-2AS.1	C/G	C
Stage 1 irrigated-bed planting 1819	2A_18468495	2A	2AS	18468495	8.86	6.3e-07	22	Yld.cim-2AS.1	C/G	C
Stage 2 irrigated-bed planting combined	2A_18468495	2A	2AS	18468495	8.86	3.7e-11	22	Yld.cim-2AS.1	C/G	C
Stage 2 irrigated-flat planting 1516	2A_18468495	2A	2AS	18468495	8.86	0.000803	22	Yld.cim-2AS.1	C/G	C
Stage 2 irrigated-flat planting combined	2A_18468495	2A	2AS	18468495	8.86	1.2e-10	22	Yld.cim-2AS.1	C/G	C
Stage 2 moderate-drought 1415	2A_18468495	2A	2AS	18468495	8.86	9.29e-05	22	Yld.cim-2AS.1	C/G	C
Stage 2 moderate-drought combined	2A_18468495	2A	2AS	18468495	8.86	2.13e-07	22	Yld.cim-2AS.1	C/G	C
Stage 2 severe-drought 1415	2A_18468495	2A	2AS	18468495	8.86	0.00018	22	Yld.cim-2AS.1	C/G	C
Stage 3 irrigated-bed planting combined	2A_18468495	2A	2AS	18468495	8.86	2.74e-10	22	Yld.cim-2AS.1	C/G	C
Tandojam	2A_18468495	2A	2AS	18468495	8.86	5.29e-08	22	Yld.cim-2AS.1	C/G	C
Alentejo	2A_18495181	2A	2AS	18495181	8.86	1.88e-06	22	Yld.cim-2AS.1	G/C	G
Darul Aman	2A_18495181	2A	2AS	18495181	8.86	8.87e-06	22	Yld.cim-2AS.1	G/C	G
Jabalpur combined	2A_18495181	2A	2AS	18495181	8.86	6.6e-06	22	Yld.cim-2AS.1	G/C	G
Karnal	2A_18495181	2A	2AS	18495181	8.86	8.29e-12	22	Yld.cim-2AS.1	G/C	G
Ludhiana combined	2A_18495181	2A	2AS	18495181	8.86	1.4e-12	22	Yld.cim-2AS.1	G/C	G
Pantnagar	2A_18495181	2A	2AS	18495181	8.86	7.91e-08	22	Yld.cim-2AS.1	G/C	G
Pirsabak	2A_18495181	2A	2AS	18495181	8.86	0.000411	22	Yld.cim-2AS.1	G/C	G
Pune	2A_18495181	2A	2AS	18495181	8.86	0.000117	22	Yld.cim-2AS.1	G/C	G
Pusa combined	2A_18495181	2A	2AS	18495181	8.86	3.23e-09	22	Yld.cim-2AS.1	G/C	G
Puza-I-Esan	2A_18495181	2A	2AS	18495181	8.86	0.000125	22	Yld.cim-2AS.1	G/C	G
Safiabad	2A_18495181	2A	2AS	18495181	8.86	0.00095	22	Yld.cim-2AS.1	G/C	G
Stage 1 irrigated-bed planting 1314	2A_18495181	2A	2AS	18495181	8.86	1.273e-07	22	Yld.cim-2AS.1	G/C	G
Stage 1 irrigated-bed planting 1415	2A_18495181	2A	2AS	18495181	8.86	1.21e-21	22	Yld.cim-2AS.1	G/C	G
Stage 1 irrigated-bed planting 1516	2A_18495181	2A	2AS	18495181	8.86	2.18e-06	22	Yld.cim-2AS.1	G/C	G
Stage 1 irrigated-bed planting 1819	2A_18495181	2A	2AS	18495181	8.86	1.71e-06	22	Yld.cim-2AS.1	G/C	G
Stage 2 irrigated-bed planting combined	2A_18495181	2A	2AS	18495181	8.86	8.36e-12	22	Yld.cim-2AS.1	G/C	G
Stage 2 irrigated-flat planting combined	2A_18495181	2A	2AS	18495181	8.86	2.76e-10	22	Yld.cim-2AS.1	G/C	G
Stage 2 moderate-drought 1415	2A_18495181	2A	2AS	18495181	8.86	9.29e-05	22	Yld.cim-2AS.1	G/C	G
Stage 2 moderate-drought combined	2A_18495181	2A	2AS	18495181	8.86	2.44e-07	22	Yld.cim-2AS.1	G/C	G
Stage 2 severe-drought 1415	2A_18495181	2A	2AS	18495181	8.86	0.00018	22	Yld.cim-2AS.1	G/C	G
Stage 3 irrigated-bed planting combined	2A_18495181	2A	2AS	18495181	8.86	5.97e-09	22	Yld.cim-2AS.1	G/C	G
Tandojam	2A_18495181	2A	2AS	18495181	8.86	1.91e-09	22	Yld.cim-2AS.1	G/C	G
Alentejo	2A_19902461	2A	2AS	19902461	8.86	5.95e-07	19	Yld.cim-2AS.1	C/T	C
Darul Aman	2A_19902461	2A	2AS	19902461	8.86	1.38e-05	19	Yld.cim-2AS.1	C/T	C
Jabalpur combined	2A_19902461	2A	2AS	19902461	8.86	6.2e-06	19	Yld.cim-2AS.1	C/T	C
Karnal	2A_19902461	2A	2AS	19902461	8.86	1.3e-12	19	Yld.cim-2AS.1	C/T	C
Ludhiana combined	2A_19902461	2A	2AS	19902461	8.86	2.19e-14	19	Yld.cim-2AS.1	C/T	C
Pantnagar	2A_19902461	2A	2AS	19902461	8.86	1.35e-07	19	Yld.cim-2AS.1	C/T	C
Pune	2A_19902461	2A	2AS	19902461	8.86	0.000233	19	Yld.cim-2AS.1	C/T	C
Pusa combined	2A_19902461	2A	2AS	19902461	8.86	1.7e-11	19	Yld.cim-2AS.1	C/T	C
Puza-I-Esan	2A_19902461	2A	2AS	19902461	8.86	8.7e-05	19	Yld.cim-2AS.1	C/T	C
Sakrand	2A_19902461	2A	2AS	19902461	8.86	0.000458	19	Yld.cim-2AS.1	C/T	C
Stage 1 irrigated-bed planting 1314	2A_19902461	2A	2AS	19902461	8.86	4.94e-10	19	Yld.cim-2AS.1	C/T	C
Stage 1 irrigated-bed planting 1415	2A_19902461	2A	2AS	19902461	8.86	7.48e-21	19	Yld.cim-2AS.1	C/T	C
Stage 1 irrigated-bed planting 1516	2A_19902461	2A	2AS	19902461	8.86	4.14e-06	19	Yld.cim-2AS.1	C/T	C
Stage 1 irrigated-bed planting 1819	2A_19902461	2A	2AS	19902461	8.86	3.01e-06	19	Yld.cim-2AS.1	C/T	C
Stage 2 irrigated-bed planting combined	2A_19902461	2A	2AS	19902461	8.86	1.49e-11	19	Yld.cim-2AS.1	C/T	C
Stage 2 irrigated-flat planting combined	2A_19902461	2A	2AS	19902461	8.86	8.4e-11	19	Yld.cim-2AS.1	C/T	C
Stage 2 moderate-drought combined	2A_19902461	2A	2AS	19902461	8.86	2.03e-07	19	Yld.cim-2AS.1	C/T	C
Stage 3 irrigated-bed planting combined	2A_19902461	2A	2AS	19902461	8.86	9.64e-09	19	Yld.cim-2AS.1	C/T	C
Tandojam	2A_19902461	2A	2AS	19902461	8.86	1e-08	19	Yld.cim-2AS.1	C/T	C
Stage 2 irrigated-bed planting combined	2A_19914469	2A	2AS	19914469	8.86	4.14e-05	2	Yld.cim-2AS.1	T/C	T
Stage 2 moderate-drought combined	2A_19914469	2A	2AS	19914469	8.86	4.5e-05	2	Yld.cim-2AS.1	T/C	T
Jabalpur combined	2A_21190725	2A	2AS	21190725	8.86	0.000695	8	Yld.cim-2AS.1	A/C	A
Ludhiana combined	2A_21190725	2A	2AS	21190725	8.86	8.24e-05	8	Yld.cim-2AS.1	A/C	A
Pusa combined	2A_21190725	2A	2AS	21190725	8.86	3.26e-08	8	Yld.cim-2AS.1	A/C	A
Stage 1 irrigated-bed planting 1415	2A_21190725	2A	2AS	21190725	8.86	5.88e-16	8	Yld.cim-2AS.1	A/C	A
Stage 2 irrigated-bed planting combined	2A_21190725	2A	2AS	21190725	8.86	1.2e-08	8	Yld.cim-2AS.1	A/C	A
Stage 2 irrigated-flat planting combined	2A_21190725	2A	2AS	21190725	8.86	7.49e-10	8	Yld.cim-2AS.1	A/C	A
Stage 2 moderate-drought combined	2A_21190725	2A	2AS	21190725	8.86	2.22e-05	8	Yld.cim-2AS.1	A/C	A
Stage 3 irrigated-bed planting combined	2A_21190725	2A	2AS	21190725	8.86	0.000148	8	Yld.cim-2AS.1	A/C	A
Alentejo	2A_24002740	2A	2AS	24002740	8.86	7.48e-07	21	Yld.cim-2AS.1	A/G	A
Darul Aman	2A_24002740	2A	2AS	24002740	8.86	1.64e-06	21	Yld.cim-2AS.1	A/G	A
Jabalpur combined	2A_24002740	2A	2AS	24002740	8.86	5.29e-05	21	Yld.cim-2AS.1	A/G	A
Karnal	2A_24002740	2A	2AS	24002740	8.86	1.41e-11	21	Yld.cim-2AS.1	A/G	A
Ludhiana combined	2A_24002740	2A	2AS	24002740	8.86	5.44e-12	21	Yld.cim-2AS.1	A/G	A
Pantnagar	2A_24002740	2A	2AS	24002740	8.86	9.31e-07	21	Yld.cim-2AS.1	A/G	A
Pirsabak	2A_24002740	2A	2AS	24002740	8.86	0.000132	21	Yld.cim-2AS.1	A/G	A
Pune	2A_24002740	2A	2AS	24002740	8.86	0.000419	21	Yld.cim-2AS.1	A/G	A
Pusa combined	2A_24002740	2A	2AS	24002740	8.86	2.03e-10	21	Yld.cim-2AS.1	A/G	A
Puza-I-Esan	2A_24002740	2A	2AS	24002740	8.86	5.54e-05	21	Yld.cim-2AS.1	A/G	A
Safiabad	2A_24002740	2A	2AS	24002740	8.86	0.000282	21	Yld.cim-2AS.1	A/G	A
Sakrand	2A_24002740	2A	2AS	24002740	8.86	0.000906	21	Yld.cim-2AS.1	A/G	A
Stage 1 irrigated-bed planting 1314	2A_24002740	2A	2AS	24002740	8.86	1.13e-07	21	Yld.cim-2AS.1	A/G	A
Stage 1 irrigated-bed planting 1819	2A_24002740	2A	2AS	24002740	8.86	3.06e-06	21	Yld.cim-2AS.1	A/G	A
Stage 2 irrigated-bed planting combined	2A_24002740	2A	2AS	24002740	8.86	9.23e-12	21	Yld.cim-2AS.1	A/G	A
Stage 2 irrigated-flat planting combined	2A_24002740	2A	2AS	24002740	8.86	1.08e-10	21	Yld.cim-2AS.1	A/G	A
Stage 2 moderate-drought 1415	2A_24002740	2A	2AS	24002740	8.86	0.000219	21	Yld.cim-2AS.1	A/G	A
Stage 2 moderate-drought combined	2A_24002740	2A	2AS	24002740	8.86	4.49e-07	21	Yld.cim-2AS.1	A/G	A
Stage 2 severe-drought 1415	2A_24002740	2A	2AS	24002740	8.86	0.000239	21	Yld.cim-2AS.1	A/G	A
Stage 3 irrigated-bed planting combined	2A_24002740	2A	2AS	24002740	8.86	3.7e-10	21	Yld.cim-2AS.1	A/G	A
Tandojam	2A_24002740	2A	2AS	24002740	8.86	3.6e-09	21	Yld.cim-2AS.1	A/G	A
Ludhiana 1718	2A_94163827	2A	2AS	94163827	68.14	0.000441	4	Yld.cim-2AS.2	G/A	G
Stage 1 irrigated-bed planting 1718	2A_94163827	2A	2AS	94163827	68.14	1.37e-06	4	Yld.cim-2AS.2	G/A	G
Stage 2 early-heat 1314	2A_94163827	2A	2AS	94163827	68.14	0.000285	4	Yld.cim-2AS.2	G/A	G
Stage 2 irrigated-flat planting 1516	2A_94163827	2A	2AS	94163827	68.14	0.000929	4	Yld.cim-2AS.2	G/A	G
Stage 1 irrigated-bed planting 1718	2A_94273392	2A	2AS	94273392	68.14	1.02e-06	3	Yld.cim-2AS.2	G/A	G
Stage 1 irrigated-bed planting 1819	2A_94273392	2A	2AS	94273392	68.14	4.34e-06	3	Yld.cim-2AS.2	G/A	G
Stage 2 early-heat 1314	2A_94273392	2A	2AS	94273392	68.14	0.000342	3	Yld.cim-2AS.2	G/A	G
Ludhiana 1718	2A_94275695	2A	2AS	94275695	68.14	0.000713	3	Yld.cim-2AS.2	A/G	A
Stage 1 irrigated-bed planting 1718	2A_94275695	2A	2AS	94275695	68.14	1.75e-06	3	Yld.cim-2AS.2	A/G	A
Stage 2 early-heat 1314	2A_94275695	2A	2AS	94275695	68.14	0.00047	3	Yld.cim-2AS.2	A/G	A
Ludhiana 1718	2A_95156745	2A	2AS	95156745	68.14	0.000377	4	Yld.cim-2AS.2	A/G	A
Stage 1 irrigated-bed planting 1718	2A_95156745	2A	2AS	95156745	68.14	1.91e-06	4	Yld.cim-2AS.2	A/G	A
Stage 1 irrigated-bed planting 1819	2A_95156745	2A	2AS	95156745	68.14	7.48e-06	4	Yld.cim-2AS.2	A/G	A
Stage 2 irrigated-flat planting 1516	2A_95156745	2A	2AS	95156745	68.14	0.000628	4	Yld.cim-2AS.2	A/G	A
Ludhiana 1718	2A_96880006	2A	2AS	96880006	68.14	0.000819	3	Yld.cim-2AS.2	G/A	G
Stage 1 irrigated-bed planting 1718	2A_96880006	2A	2AS	96880006	68.14	1.4e-06	3	Yld.cim-2AS.2	G/A	G
Stage 1 irrigated-bed planting 1819	2A_96880006	2A	2AS	96880006	68.14	5.77e-06	3	Yld.cim-2AS.2	G/A	G
Stage 1 irrigated-bed planting 1718	2A_97854026	2A	2AS	97854026	68.14	2.43e-06	2	Yld.cim-2AS.2	C/T	T
Stage 1 irrigated-bed planting 1819	2A_97854026	2A	2AS	97854026	68.14	7.01e-06	2	Yld.cim-2AS.2	C/T	T
Ludhiana 1718	2A_98250233	2A	2AS	98250233	68.14	0.0004	4	Yld.cim-2AS.2	T/C	T
Stage 1 irrigated-bed planting 1718	2A_98250233	2A	2AS	98250233	68.14	1.89e-06	4	Yld.cim-2AS.2	T/C	T
Stage 1 irrigated-bed planting 1819	2A_98250233	2A	2AS	98250233	68.14	9.33e-06	4	Yld.cim-2AS.2	T/C	T
Stage 2 early-heat 1314	2A_98250233	2A	2AS	98250233	68.14	0.000396	4	Yld.cim-2AS.2	T/C	T
Ludhiana 1718	2A_100927011	2A	2AS	100927011	68.14	0.000954	5	Yld.cim-2AS.3	A/G	A
Stage 1 1314 and Stage 2 1415 Mean irrigated-bed planting	2A_100927011	2A	2AS	100927011	68.14	0.000187	5	Yld.cim-2AS.3	A/G	A
Stage 1 irrigated-bed planting 1718	2A_100927011	2A	2AS	100927011	68.14	2.82e-07	5	Yld.cim-2AS.3	A/G	A
Stage 1 irrigated-bed planting 1819	2A_100927011	2A	2AS	100927011	68.14	3.56e-06	5	Yld.cim-2AS.3	A/G	A
Stage 2 early-heat combined	2A_100927011	2A	2AS	100927011	68.14	0.000942	5	Yld.cim-2AS.3	A/G	A
Ludhiana 1718	2A_101887491	2A	2AS	101887491	68.14	0.000401	4	Yld.cim-2AS.3	G/T	G
Stage 1 irrigated-bed planting 1718	2A_101887491	2A	2AS	101887491	68.14	1.08e-07	4	Yld.cim-2AS.3	G/T	G
Stage 1 irrigated-bed planting 1819	2A_101887491	2A	2AS	101887491	68.14	6.06e-06	4	Yld.cim-2AS.3	G/T	G
Stage 2 early-heat combined	2A_101887491	2A	2AS	101887491	68.14	0.000454	4	Yld.cim-2AS.3	G/T	G
Ludhiana 1718	2A_103810925	2A	2AS	103810925	68.14	0.000209	7	Yld.cim-2AS.3	T/C	T
Stage 1 1314 and Stage 2 1415 Mean irrigated-bed planting	2A_103810925	2A	2AS	103810925	68.14	0.000735	7	Yld.cim-2AS.3	T/C	T
Stage 1 irrigated-bed planting 1718	2A_103810925	2A	2AS	103810925	68.14	4.7e-07	7	Yld.cim-2AS.3	T/C	T
Stage 1 irrigated-bed planting 1819	2A_103810925	2A	2AS	103810925	68.14	2.03e-06	7	Yld.cim-2AS.3	T/C	T
Stage 2 early-heat 1314	2A_103810925	2A	2AS	103810925	68.14	0.000652	7	Yld.cim-2AS.3	T/C	T
Stage 2 early-heat combined	2A_103810925	2A	2AS	103810925	68.14	0.000981	7	Yld.cim-2AS.3	T/C	T
Stage 2 irrigated-flat planting 1516	2A_103810925	2A	2AS	103810925	68.14	0.000815	7	Yld.cim-2AS.3	T/C	T
Ludhiana 1718	2A_116163074	2A	2AS	116163074	68.14	2.14e-05	6	Yld.cim-2AS.3	G/C	G
Stage 1 1314 and Stage 2 1415 Mean irrigated-bed planting	2A_116163074	2A	2AS	116163074	68.14	0.000734	6	Yld.cim-2AS.3	G/C	G
Stage 1 irrigated-bed planting 1718	2A_116163074	2A	2AS	116163074	68.14	7.01e-06	6	Yld.cim-2AS.3	G/C	G
Stage 1 irrigated-bed planting 1819	2A_116163074	2A	2AS	116163074	68.14	6e-06	6	Yld.cim-2AS.3	G/C	G
Stage 2 early-heat 1314	2A_116163074	2A	2AS	116163074	68.14	0.000699	6	Yld.cim-2AS.3	G/C	G
Stage 2 early-heat combined	2A_116163074	2A	2AS	116163074	68.14	0.000916	6	Yld.cim-2AS.3	G/C	G
Stage 1 irrigated-bed planting 1718	2A_116775459	2A	2AS	116775459	68.14	4.54e-06	2	Yld.cim-2AS.3	C/A	C
Stage 1 irrigated-bed planting 1819	2A_116775459	2A	2AS	116775459	68.14	5.5392e-06	2	Yld.cim-2AS.3	C/A	C
Ludhiana 1718	2A_118485725	2A	2AS	118485725	68.14	0.000517	6	Yld.cim-2AS.3	T/C	T
Stage 1 1314 and Stage 2 1415 Mean irrigated-bed planting	2A_118485725	2A	2AS	118485725	68.14	0.000708	6	Yld.cim-2AS.3	T/C	T
Stage 1 irrigated-bed planting 1718	2A_118485725	2A	2AS	118485725	68.14	4.31e-06	6	Yld.cim-2AS.3	T/C	T
Stage 1 irrigated-bed planting 1819	2A_118485725	2A	2AS	118485725	68.14	2.99e-06	6	Yld.cim-2AS.3	T/C	T
Stage 2 early-heat 1314	2A_118485725	2A	2AS	118485725	68.14	0.000292	6	Yld.cim-2AS.3	T/C	T
Stage 2 early-heat combined	2A_118485725	2A	2AS	118485725	68.14	0.000886	6	Yld.cim-2AS.3	T/C	T
Stage 1 irrigated-bed planting 1718	2A_122110277	2A	2AS	122110277	68.14	1.41e-06	2	Yld.cim-2AS.3	A/G	A
Stage 1 irrigated-bed planting 1819	2A_122110277	2A	2AS	122110277	68.14	5.53e-07	2	Yld.cim-2AS.3	A/G	A
Ludhiana 1718	2A_125199756	2A	2AS	125199756	68.14	0.000234	6	Yld.cim-2AS.3	T/C	T
Stage 1 1314 and Stage 2 1415 Mean irrigated-bed planting	2A_125199756	2A	2AS	125199756	68.14	6.58e-05	6	Yld.cim-2AS.3	T/C	T
Stage 1 irrigated-bed planting 1718	2A_125199756	2A	2AS	125199756	68.14	2.54e-06	6	Yld.cim-2AS.3	T/C	T
Stage 1 irrigated-bed planting 1819	2A_125199756	2A	2AS	125199756	68.14	4.65e-06	6	Yld.cim-2AS.3	T/C	T
Stage 2 early-heat 1314	2A_125199756	2A	2AS	125199756	68.14	0.0008	6	Yld.cim-2AS.3	T/C	T
Stage 2 early-heat combined	2A_125199756	2A	2AS	125199756	68.14	0.000757	6	Yld.cim-2AS.3	T/C	T
Ludhiana 1718	2A_125252358	2A	2AS	125252358	68.14	0.000997	6	Yld.cim-2AS.3	C/T	C
Stage 1 1314 and Stage 2 1415 Mean irrigated-bed planting	2A_125252358	2A	2AS	125252358	68.14	9.68e-05	6	Yld.cim-2AS.3	C/T	C
Stage 1 irrigated-bed planting 1718	2A_125252358	2A	2AS	125252358	68.14	2.17e-06	6	Yld.cim-2AS.3	C/T	C
Stage 1 irrigated-bed planting 1819	2A_125252358	2A	2AS	125252358	68.14	9.39e-06	6	Yld.cim-2AS.3	C/T	C
Stage 2 early-heat 1314	2A_125252358	2A	2AS	125252358	68.14	0.000473	6	Yld.cim-2AS.3	C/T	C
Stage 2 early-heat combined	2A_125252358	2A	2AS	125252358	68.14	0.000965	6	Yld.cim-2AS.3	C/T	C
Ludhiana 1718	2A_125458530	2A	2AS	125458530	68.14	0.000867	5	Yld.cim-2AS.3	G/T	G
Stage 1 1314 and Stage 2 1415 Mean irrigated-bed planting	2A_125458530	2A	2AS	125458530	68.14	0.000495	5	Yld.cim-2AS.3	G/T	G
Stage 1 irrigated-bed planting 1718	2A_125458530	2A	2AS	125458530	68.14	3.48e-06	5	Yld.cim-2AS.3	G/T	G
Stage 1 irrigated-bed planting 1819	2A_125458530	2A	2AS	125458530	68.14	9.98e-06	5	Yld.cim-2AS.3	G/T	G
Stage 2 early-heat combined	2A_125458530	2A	2AS	125458530	68.14	0.00083	5	Yld.cim-2AS.3	G/T	G
Ludhiana 1718	2A_125945810	2A	2AS	125945810	68.14	0.000261	5	Yld.cim-2AS.3	C/T	C
Stage 1 1314 and Stage 2 1415 Mean irrigated-bed planting	2A_125945810	2A	2AS	125945810	68.14	0.000135	5	Yld.cim-2AS.3	C/T	C
Stage 1 irrigated-bed planting 1718	2A_125945810	2A	2AS	125945810	68.14	3.15e-07	5	Yld.cim-2AS.3	C/T	C
Stage 1 irrigated-bed planting 1819	2A_125945810	2A	2AS	125945810	68.14	5.25e-06	5	Yld.cim-2AS.3	C/T	C
Stage 2 early-heat combined	2A_125945810	2A	2AS	125945810	68.14	0.000752	5	Yld.cim-2AS.3	C/T	C
Stage 1 and Stage 2 Mean combined irrigated-bed planting	2A_127206925	2A	2AS	127206925	68.14	0.000769	4	Yld.cim-2AS.3	A/T	A
Stage 1 irrigated-bed planting 1718	2A_127206925	2A	2AS	127206925	68.14	1.58e-06	4	Yld.cim-2AS.3	A/T	A
Stage 1 irrigated-bed planting 1819	2A_127206925	2A	2AS	127206925	68.14	4.38e-06	4	Yld.cim-2AS.3	A/T	A
Stage 2 early-heat combined	2A_127206925	2A	2AS	127206925	68.14	0.000864	4	Yld.cim-2AS.3	A/T	A
Stage 1 1314 and Stage 2 1415 Mean irrigated-bed planting	2A_133353444	2A	2AS	133353444	68.14	0.000717	5	Yld.cim-2AS.3	G/T	G
Stage 1 irrigated-bed planting 1718	2A_133353444	2A	2AS	133353444	68.14	1.9e-06	5	Yld.cim-2AS.3	G/T	G
Stage 1 irrigated-bed planting 1819	2A_133353444	2A	2AS	133353444	68.14	2.03e-06	5	Yld.cim-2AS.3	G/T	G
Stage 2 early-heat 1314	2A_133353444	2A	2AS	133353444	68.14	0.000304	5	Yld.cim-2AS.3	G/T	G
Stage 2 early-heat combined	2A_133353444	2A	2AS	133353444	68.14	0.000572	5	Yld.cim-2AS.3	G/T	G
Ludhiana 1718	2A_133816461	2A	2AS	133816461	68.14	0.000102	4	Yld.cim-2AS.3	A/G	A
Stage 1 irrigated-bed planting 1718	2A_133816461	2A	2AS	133816461	68.14	8.7e-07	4	Yld.cim-2AS.3	A/G	A
Stage 1 irrigated-bed planting 1819	2A_133816461	2A	2AS	133816461	68.14	5.69e-07	4	Yld.cim-2AS.3	A/G	A
Stage 2 early-heat combined	2A_133816461	2A	2AS	133816461	68.14	0.000857	4	Yld.cim-2AS.3	A/G	A
Ludhiana 1718	2A_137932252	2A	2AS	137932252	68.14	0.000571	6	Yld.cim-2AS.3	A/G	A
Stage 1 1314 and Stage 2 1415 Mean irrigated-bed planting	2A_137932252	2A	2AS	137932252	68.14	0.000361	6	Yld.cim-2AS.3	A/G	A
Stage 1 irrigated-bed planting 1718	2A_137932252	2A	2AS	137932252	68.14	1.04e-06	6	Yld.cim-2AS.3	A/G	A
Stage 1 irrigated-bed planting 1819	2A_137932252	2A	2AS	137932252	68.14	7.65e-06	6	Yld.cim-2AS.3	A/G	A
Stage 2 early-heat 1314	2A_137932252	2A	2AS	137932252	68.14	0.000218	6	Yld.cim-2AS.3	A/G	A
Stage 2 early-heat combined	2A_137932252	2A	2AS	137932252	68.14	0.000365	6	Yld.cim-2AS.3	A/G	A
Ludhiana 1718	2A_142684091	2A	2AS	142684091	68.14	0.00047	5	Yld.cim-2AS.3	A/G	A
Stage 1 irrigated-bed planting 1718	2A_142684091	2A	2AS	142684091	68.14	2.75e-06	5	Yld.cim-2AS.3	A/G	A
Stage 1 irrigated-bed planting 1819	2A_142684091	2A	2AS	142684091	68.14	2.17e-06	5	Yld.cim-2AS.3	A/G	A
Stage 2 early-heat 1314	2A_142684091	2A	2AS	142684091	68.14	0.000847	5	Yld.cim-2AS.3	A/G	A
Stage 2 early-heat combined	2A_142684091	2A	2AS	142684091	68.14	0.000416	5	Yld.cim-2AS.3	A/G	A
Stage 1 1314 and Stage 2 1415 Mean irrigated-bed planting	2A_148854357	2A	2AS	148854357	68.14	0.000192	5	Yld.cim-2AS.3	T/G	T
Stage 1 irrigated-bed planting 1718	2A_148854357	2A	2AS	148854357	68.14	1.38e-06	5	Yld.cim-2AS.3	T/G	T
Stage 1 irrigated-bed planting 1819	2A_148854357	2A	2AS	148854357	68.14	4.29e-06	5	Yld.cim-2AS.3	T/G	T
Stage 2 early-heat 1314	2A_148854357	2A	2AS	148854357	68.14	5.73e-05	5	Yld.cim-2AS.3	T/G	T
Stage 2 early-heat combined	2A_148854357	2A	2AS	148854357	68.14	0.000471	5	Yld.cim-2AS.3	T/G	T
Stage 1 irrigated-bed planting 1718	2A_149482524	2A	2AS	149482524	68.14	4.38e-06	4	Yld.cim-2AS.4	A/G	A
Stage 1 irrigated-bed planting 1819	2A_149482524	2A	2AS	149482524	68.14	5.96e-06	4	Yld.cim-2AS.4	A/G	A
Stage 2 early-heat 1314	2A_149482524	2A	2AS	149482524	68.14	0.000248	4	Yld.cim-2AS.4	A/G	A
Stage 2 early-heat combined	2A_149482524	2A	2AS	149482524	68.14	0.000549	4	Yld.cim-2AS.4	A/G	A
Ludhiana 1718	2A_149965910	2A	2AS	149965910	68.14	0.000436	5	Yld.cim-2AS.4	G/T	G
Stage 1 1314 and Stage 2 1415 Mean irrigated-bed planting	2A_149965910	2A	2AS	149965910	68.14	0.000187	5	Yld.cim-2AS.4	G/T	G
Stage 1 irrigated-bed planting 1718	2A_149965910	2A	2AS	149965910	68.14	2.26e-06	5	Yld.cim-2AS.4	G/T	G
Stage 1 irrigated-bed planting 1819	2A_149965910	2A	2AS	149965910	68.14	4.68e-06	5	Yld.cim-2AS.4	G/T	G
[truncated: 2,984 more rows]
